# Supplementary material for: Untargeted Metabolomic Characterization of Glioblastoma Intra-Tumor Heterogeneity Using OrbiSIMS
Source: Anal Chem. 2023 Mar 30;95(14):5994–6001. doi: 10.1021/acs.analchem.2c05807 (PMC10100400; doi:10.1021/acs.analchem.2c05807)
Supplement: Supplementary file 2 — ac2c05807_si_002.xlsx [file ac2c05807_si_002.xlsx]

## Sheet: annotations
Note: annotations of ions detected in the OrbiSIMS depth profiling analysis (negative ion mode) by matching the accurate masses using Human Metabolome Database (HMDB).
Accurate mass (m/z)	Identifier	Metabolite name	Formula	Monoisotopic mass	adduct	Adduct (m/z)	mass error (ppm)
78.9588	HMDB0254505	Metaphosphoric acid	HO3P	79.9663	M-H	78.9591	3
78.9588	HMDB0001429	Phosphate	H3O4P	97.9769	M-H20-H	78.9585	4
80.9648	HMDB0000240	Sulfite	H2O3S	81.9725	M-H	80.9652	5
80.9648	HMDB0304277	bisulfite	HO3S	80.9646	M-H	80.9646	2
82.0295	HMDB0257634	3-Nitroso-2-butanone	C4H7NO2	101.048	M-H20-H	82.0293	3
82.0295	HMDB0255970	Oxazine	C4H5NO	83.0371	M-H	82.0298	4
82.0295	HMDB0248797	3-Azetidinecarboxylic acid	C4H7NO2	101.048	M-H20-H	82.0293	3
82.0295	HMDB0246969	Azetidine-1-carboxylic acid	C4H7NO2	101.048	M-H20-H	82.0293	3
82.0295	HMDB0245382	2,3-Butanedione monoxime	C4H7NO2	101.048	M-H20-H	82.0293	3
82.0295	HMDB0255023	N-(Hydroxymethyl)acrylamide	C4H7NO2	101.048	M-H20-H	82.0293	3
82.0295	HMDB0304427	N-methyl-beta-alanine	C4H7NO2	101.048	M-H20-H	82.0293	3
82.0295	HMDB0029387	L-3-Aminodihydro-2(3H)-furanone	C4H7NO2	101.048	M-H20-H	82.0293	3
82.0295	HMDB0029615	(S)-2-Azetidinecarboxylic acid	C4H7NO2	101.048	M-H20-H	82.0293	3
82.0295	HMDB0036458	1-Aminocyclopropanecarboxylic acid	C4H7NO2	101.048	M-H20-H	82.0293	3
83.0248	HMDB0255063	N-Acetylcyanamide	C3H4N2O	84.0324	M-H	83.0251	3
83.0248	HMDB0245750	2-Hydrazinylidenepropanoic acid	C3H6N2O2	102.043	M-H20-H	83.0245	3
83.0248	HMDB0244898	1H-Pyrazol-3-ol	C3H4N2O	84.0324	M-H	83.0251	3
83.0248	HMDB0060739	3-Amino-2-oxazolidone	C3H6N2O2	102.043	M-H20-H	83.0245	3
83.0248	HMDB0254314	MALONAMIDE	C3H6N2O2	102.043	M-H20-H	83.0245	3
83.0248	HMDB0251514	4-Aminoisoxazolidin-3-one	C3H6N2O2	102.043	M-H20-H	83.0245	3
83.0248	HMDB0245084	2-Cyanoacetamide	C3H4N2O	84.0324	M-H	83.0251	3
83.0248	HMDB0004363	Imidazolone	C3H4N2O	84.0324	M-H	83.0251	3
83.0248	HMDB0014405	Cycloserine	C3H6N2O2	102.043	M-H20-H	83.0245	3
90.0096	HMDB0253423	Imidazooxazole	C4H3N3O	109.028	M-H20-H	90.0092	4
91.0299	HMDB0245134	2-Furancarboximidamide	C5H6N2O	110.048	M-H20-H	91.0296	3
91.0299	HMDB0243814	N-Acetylimidazole	C5H6N2O	110.048	M-H20-H	91.0296	3
91.0299	HMDB0060741	3-Hydroxy-4-aminopyridine	C5H6N2O	110.048	M-H20-H	91.0296	3
91.0299	HMDB0033156	Methoxypyrazine	C5H6N2O	110.048	M-H20-H	91.0296	3
91.0299	HMDB0003905	Imidazole-4-acetaldehyde	C5H6N2O	110.048	M-H20-H	91.0296	3
92.0252	HMDB0245823	3-Aminopyrazin-2-ol	C4H5N3O	111.043	M-H20-H	92.0249	4
92.0252	HMDB0244880	1H-Imidazole-4-carboxamide	C4H5N3O	111.043	M-H20-H	92.0249	4
92.0252	HMDB0000630	Cytosine	C4H5N3O	111.043	M-H20-H	92.0249	4
92.0252	HMDB0253411	Imexon	C4H5N3O	111.043	M-H20-H	92.0249	4
93.0344	HMDB0256823	Propenylacrylic Acid	C6H8O2	112.052	M-H20-H	93.034	4
93.0344	HMDB0255979	Oxepin	C6H6O	94.0419	M-H	93.0346	2
93.0344	HMDB0254638	Methylenecyclopropylacetic acid	C6H8O2	112.052	M-H20-H	93.034	4
93.0344	HMDB0245043	2-Butenoic acid, ethenyl ester	C6H8O2	112.052	M-H20-H	93.034	4
93.0344	HMDB0303887	5-ethyl-(3H)-furan-2-one	C6H8O2	112.052	M-H20-H	93.034	4
93.0344	HMDB0302997	Methylfurfuryl alcohol	C6H8O2	112.052	M-H20-H	93.034	4
93.0344	HMDB0248977	Benzene oxide	C6H6O	94.0419	M-H	93.0346	2
93.0344	HMDB0244161	1,3-Cyclohexanedione	C6H8O2	112.052	M-H20-H	93.034	4
93.0344	HMDB0253115	Hexadienic acid	C6H8O2	112.052	M-H20-H	93.034	4
93.0344	HMDB0246048	3,5-Cyclohexadiene-1,2-diol	C6H8O2	112.052	M-H20-H	93.034	4
93.0344	HMDB0244327	2-Methylenecyclopropaneacetic Acid	C6H8O2	112.052	M-H20-H	93.034	4
93.0344	HMDB0032233	2,5-Dimethyl-3(2H)-furanone	C6H8O2	112.052	M-H20-H	93.034	4
93.0344	HMDB0302935	2-Hexen-4-olide	C6H8O2	112.052	M-H20-H	93.034	4
93.0344	HMDB0301801	Parasorbic acid	C6H8O2	112.052	M-H20-H	93.034	4
93.0344	HMDB0029581	(2E,4E)-2,4-Hexadienoic acid	C6H8O2	112.052	M-H20-H	93.034	4
93.0344	HMDB0303163	2-Hydroxy-3-methyl-2-cyclopenten-1-one	C6H8O2	112.052	M-H20-H	93.034	4
93.0344	HMDB0031543	3-Methyl-1,2-cyclopentanedione	C6H8O2	112.052	M-H20-H	93.034	4
93.0344	HMDB0031759	(E)-4-Oxo-2-hexen-1-al	C6H8O2	112.052	M-H20-H	93.034	4
93.0344	HMDB0040260	5,5-Dimethyl-2(5H)-furanone	C6H8O2	112.052	M-H20-H	93.034	4
93.0344	HMDB0034247	2-(Methoxymethyl)furan	C6H8O2	112.052	M-H20-H	93.034	4
93.0344	HMDB0033569	Syoyualdehyde	C6H8O2	112.052	M-H20-H	93.034	4
93.0344	HMDB0039778	xi-3,5-Dimethyl-2(5H)-furanone	C6H8O2	112.052	M-H20-H	93.034	4
93.0344	HMDB0031344	1,2-Cyclohexanedione	C6H8O2	112.052	M-H20-H	93.034	4
93.0344	HMDB0001164	trans-1,2-Dihydrobenzene-1,2-diol	C6H8O2	112.052	M-H20-H	93.034	4
93.0344	HMDB0000228	Phenol	C6H6O	94.0419	M-H	93.0346	2
93.0456	HMDB0251148	Diazepine	C5H6N2	94.0531	M-H	93.0458	2
93.0456	HMDB0244017	1-Vinylimidazole	C5H6N2	94.0531	M-H	93.0458	2
93.0456	HMDB0245026	2-Aminopyridine	C5H6N2	94.0531	M-H	93.0458	2
93.0456	HMDB0033112	Methylpyrazine	C5H6N2	94.0531	M-H	93.0458	2
94.0297	HMDB0255337	1-Methylpyrrole-2,5-diol	C5H7NO2	113.048	M-H20-H	94.0293	4
94.0297	HMDB0252816	Glutarimide	C5H7NO2	113.048	M-H20-H	94.0293	4
94.0297	HMDB0246837	(2s)-5-Oxopyrrolidine-2-carbaldehyde	C5H7NO2	113.048	M-H20-H	94.0293	4
94.0297	HMDB0245496	2,5-Dihydro-1H-pyrrole-2-carboxylic acid	C5H7NO2	113.048	M-H20-H	94.0293	4
94.0297	HMDB0244902	2,3-Dihydro-1H-pyrrole-2-carboxylic acid	C5H7NO2	113.048	M-H20-H	94.0293	4
94.0297	HMDB0251529	DL-Propargylglycine	C5H7NO2	113.048	M-H20-H	94.0293	4
94.0297	HMDB0255192	N-Methylsuccinimide	C5H7NO2	113.048	M-H20-H	94.0293	4
94.0297	HMDB0256967	Pyridine-N-oxide	C5H5NO	95.0371	M-H	94.0298	1
94.0297	HMDB0001301	1-Pyrroline-5-carboxylic acid	C5H7NO2	113.048	M-H20-H	94.0293	4
94.0297	HMDB0246989	2-(Prop-2-ynylamino)acetic acid	C5H7NO2	113.048	M-H20-H	94.0293	4
94.0297	HMDB0013751	2-Hydroxypyridine	C5H5NO	95.0371	M-H	94.0298	1
94.0297	HMDB0036057	1H-Pyrrole-2-carboxaldehyde	C5H5NO	95.0371	M-H	94.0298	1
94.0297	HMDB0006875	1-Pyrroline-2-carboxylic acid	C5H7NO2	113.048	M-H20-H	94.0293	4
95.0249	HMDB0256573	piperazine-2,3-dione	C4H6N2O2	114.043	M-H20-H	95.0245	4
95.0249	HMDB0246813	5-Hydroxypyrimidine	C4H4N2O	96.0324	M-H	95.0251	2
95.0249	HMDB0246116	3(2H)-Pyridazinone	C4H4N2O	96.0324	M-H	95.0251	2
95.0249	HMDB0256975	pyrimidin-2-ol	C4H4N2O	96.0324	M-H	95.0251	2
95.0249	HMDB0256976	pyrimidin-4-ol	C4H4N2O	96.0324	M-H	95.0251	2
95.0249	HMDB0245166	2-Hydroxypyrazine	C4H4N2O	96.0324	M-H	95.0251	2
95.0249	HMDB0060245	L-3-Cyanoalanine	C4H6N2O2	114.043	M-H20-H	95.0245	4
95.0249	HMDB0245844	3-Cyanoalanine	C4H6N2O2	114.043	M-H20-H	95.0245	4
95.0249	HMDB0254955	Muscimol	C4H6N2O2	114.043	M-H20-H	95.0245	4
95.0249	HMDB0003646	N-Methylhydantoin	C4H6N2O2	114.043	M-H20-H	95.0245	4
95.0249	HMDB0000076	Dihydrouracil	C4H6N2O2	114.043	M-H20-H	95.0245	4
96.0091	HMDB0245085	2-Cyanoacrylic acid	C4H3NO2	97.0164	M-H	96.0091	0
96.0091	HMDB0254312	MALEIMIDE	C4H3NO2	97.0164	M-H	96.0091	0
96.0454	HMDB0255080	N-Allylglycine	C5H9NO2	115.063	M-H20-H	96.0449	5
96.0454	HMDB0250611	Cyanohydroxybutene	C5H7NO	97.0528	M-H	96.0455	1
96.0454	HMDB0246801	5-Hydroxy-1-methylpyrrolidin-2-one	C5H9NO2	115.063	M-H20-H	96.0449	5
96.0454	HMDB0246731	5-(Hydroxymethyl)pyrrolidin-2-one	C5H9NO2	115.063	M-H20-H	96.0449	5
96.0454	HMDB0246564	4-Oxopentanenitrile	C5H7NO	97.0528	M-H	96.0455	1
96.0454	HMDB0245162	2-Hydroxypent-3-enenitrile	C5H7NO	97.0528	M-H	96.0455	1
96.0454	HMDB0254987	N-(2-Hydroxyethyl)acrylamide	C5H9NO2	115.063	M-H20-H	96.0449	5
96.0454	HMDB0251510	DL-Allylglycine	C5H9NO2	115.063	M-H20-H	96.0449	5
96.0454	HMDB0251528	DL-Proline	C5H9NO2	115.063	M-H20-H	96.0449	5
96.0454	HMDB0012880	Acetamidopropanal	C5H9NO2	115.063	M-H20-H	96.0449	5
96.0454	HMDB0032970	4,5-Dimethyloxazole	C5H7NO	97.0528	M-H	96.0455	1
96.0454	HMDB0032968	2,4-Dimethyloxazole	C5H7NO	97.0528	M-H	96.0455	1
96.0454	HMDB0034208	Pterolactam	C5H9NO2	115.063	M-H20-H	96.0449	5
96.0454	HMDB0032969	2,5-Dimethyloxazole	C5H7NO	97.0528	M-H	96.0455	1
96.0454	HMDB0031339	1-Cyano-2-hydroxy-3-butene	C5H7NO	97.0528	M-H	96.0455	1
96.0454	HMDB0030409	4-Amino-2-methylenebutanoic acid	C5H9NO2	115.063	M-H20-H	96.0449	5
96.0454	HMDB0003411	D-Proline	C5H9NO2	115.063	M-H20-H	96.0449	5
96.0454	HMDB0000162	L-Proline	C5H9NO2	115.063	M-H20-H	96.0449	5
96.9696	HMDB0001429	Phosphate	H3O4P	97.9769	M-H	96.9696	0
97.0407	HMDB0060768	4-Hydroxymethylpyrazole	C4H6N2O	98.048	M-H	97.0407	0
98.0247	HMDB0245845	3-Cyanopropanoic acid	C4H5NO2	99.032	M-H	98.0248	1
98.0247	HMDB0244903	1H-Pyrrole-2,5-diol	C4H5NO2	99.032	M-H	98.0248	1
98.0247	HMDB0240653	Succinimide	C4H5NO2	99.032	M-H	98.0248	1
98.0247	HMDB0030276	(R)-Dihydromaleimide	C4H5NO2	99.032	M-H	98.0248	1
99.02	HMDB0253419	2H-Imidazol-2-one, 1,3-dihydro-4-hydroxy-	C3H4N2O2	100.027	M-H	99.02	0
99.02	HMDB0253235	Hydantoin	C3H4N2O2	100.027	M-H	99.02	0
99.0564	HMDB0031642	N-Nitroso-pyrrolidine	C4H8N2O	100.064	M-H	99.0564	0
99.0564	HMDB0033952	Gyromitrin	C4H8N2O	100.064	M-H	99.0564	0
101.975	HMDB0250117	Pyruvohydroximoyl chloride	C3H4ClNO2	120.993	M-H20-H	101.975	4
106.041	HMDB0244874	1H-Imidazo[1,2-b]pyrazole	C5H5N3	107.048	M-H	106.041	1
106.981	HMDB0259830	VINYLSULFONIC ACID	C2H4O3S	107.988	M-H	106.981	1
107.036	HMDB0246339	4-Amino-1H-imidazole-2-carboxamide	C4H6N4O	126.054	M-H20-H	107.036	5
107.036	HMDB0003192	5-Aminoimidazole-4-carboxamide	C4H6N4O	126.054	M-H20-H	107.036	5
107.036	HMDB0002128	2,4-Diamino-6-hydroxypyrimidine	C4H6N4O	126.054	M-H20-H	107.036	5
108.02	HMDB0253423	Imidazooxazole	C4H3N3O	109.028	M-H	108.02	1
108.022	HMDB0256033	p-Benzosemiquinone	C6H5O2	109.029	M-H	108.022	1
108.022	HMDB0304357	furaneol (keto form)	C6H7O3	127.04	M-H20-H	108.022	1
108.046	HMDB0255865	O-Phenylhydroxylamine	C6H7NO	109.053	M-H	108.045	0
108.046	HMDB0249611	Carbapenem	C6H7NO	109.053	M-H	108.045	0
108.046	HMDB0245309	Piconol	C6H7NO	109.053	M-H	108.045	0
108.046	HMDB0302400	3-Methoxypyridine	C6H7NO	109.053	M-H	108.045	0
108.046	HMDB0040582	1-Methyl-2-pyrrolecarboxaldehyde	C6H7NO	109.053	M-H	108.045	0
108.046	HMDB0035882	2-Acetylpyrrole	C6H7NO	109.053	M-H	108.045	0
108.046	HMDB0245818	3-Aminophenol	C6H7NO	109.053	M-H	108.045	0
108.046	HMDB0001169	4-Aminophenol	C6H7NO	109.053	M-H	108.045	0
108.046	HMDB0245980	3-Pyridinemethanol	C6H7NO	109.053	M-H	108.045	0
108.057	HMDB0245139	2-Hydrazinopyridine	C5H7N3	109.064	M-H	108.057	0
108.057	HMDB0246022	3,4-Diaminopyridine	C5H7N3	109.064	M-H	108.057	0
109.041	HMDB0245134	2-Furancarboximidamide	C5H6N2O	110.048	M-H	109.041	1
109.041	HMDB0000079	Dihydrothymine	C5H8N2O2	128.059	M-H20-H	109.04	4
109.041	HMDB0062558	Pyroglutamine	C5H8N2O2	128.059	M-H20-H	109.04	4
109.041	HMDB0242134	3-Aminopiperidine-2,6-dione	C5H8N2O2	128.059	M-H20-H	109.04	4
109.041	HMDB0243814	N-Acetylimidazole	C5H6N2O	110.048	M-H	109.041	1
109.041	HMDB0060741	3-Hydroxy-4-aminopyridine	C5H6N2O	110.048	M-H	109.041	1
109.041	HMDB0031547	L-Cyclo(alanylglycyl)	C5H8N2O2	128.059	M-H20-H	109.04	4
109.041	HMDB0033156	Methoxypyrazine	C5H6N2O	110.048	M-H	109.041	1
109.041	HMDB0029874	Squamolone	C5H8N2O2	128.059	M-H20-H	109.04	4
109.041	HMDB0003905	Imidazole-4-acetaldehyde	C5H6N2O	110.048	M-H	109.041	1
109.041	HMDB0304210	5,6-dihydrothymine	C5H8N2O2	128.059	M-H20-H	109.04	4
110.025	HMDB0260147	(2S)-6-Oxa-1-azabicyclo[3.1.0]hexane-2-carboxylic acid	C5H7NO3	129.043	M-H20-H	110.024	5
110.025	HMDB0255336	1-Methylpyrrole-2,3,5-triol	C5H7NO3	129.043	M-H20-H	110.024	5
110.025	HMDB0245487	2,4(1H,3H)-Pyridinedione	C5H5NO2	111.032	M-H	110.025	0
110.025	HMDB0245452	2,4-Dihydroxypyridine	C5H5NO2	111.032	M-H	110.025	0
110.025	HMDB0245148	3-Hydroxy-1-methylpyrrolidine-2,5-dione	C5H7NO3	129.043	M-H20-H	110.024	5
110.025	HMDB0304793	4-Oxoproline	C5H6NO3	128.035	M-H20-H	110.024	5
110.025	HMDB0062585	(3R,5S)-1-pyrroline-3-hydroxy-5-carboxylic Acid	C5H7NO3	129.043	M-H20-H	110.024	5
110.025	HMDB0245310	2-Hydroxypyridine 1-oxide	C5H5NO2	111.032	M-H	110.025	0
110.025	HMDB0246561	4-Oxo-L-proline	C5H7NO3	129.043	M-H20-H	110.024	5
110.025	HMDB0245133	2-Furamide	C5H5NO2	111.032	M-H	110.025	0
110.025	HMDB0256965	pyridine-3,4-diol	C5H5NO2	111.032	M-H	110.025	0
110.025	HMDB0061093	dimethadione	C5H7NO3	129.043	M-H20-H	110.024	5
110.025	HMDB0245397	2,3-Dihydroxypyridine	C5H5NO2	111.032	M-H	110.025	0
110.025	HMDB0257001	pyrrolidone carboxylic acid	C5H7NO3	129.043	M-H20-H	110.024	5
110.025	HMDB0038175	2-Acetyloxazole	C5H5NO2	111.032	M-H	110.025	0
110.025	HMDB0004230	Pyrrole-2-carboxylic acid	C5H5NO2	111.032	M-H	110.025	0
110.025	HMDB0002234	1-Pyrroline-4-hydroxy-2-carboxylate	C5H7NO3	129.043	M-H20-H	110.024	5
110.025	HMDB0001843	N-Acryloylglycine	C5H7NO3	129.043	M-H20-H	110.024	5
110.025	HMDB0001369	Pyrroline hydroxycarboxylic acid	C5H7NO3	129.043	M-H20-H	110.024	5
110.025	HMDB0000267	Pyroglutamic acid	C5H7NO3	129.043	M-H20-H	110.024	5
110.036	HMDB0245823	3-Aminopyrazin-2-ol	C4H5N3O	111.043	M-H	110.036	1
110.036	HMDB0244880	1H-Imidazole-4-carboxamide	C4H5N3O	111.043	M-H	110.036	1
110.036	HMDB0244988	5-Hydroxy-2-imino-1-methylimidazolidin-4-one	C4H7N3O2	129.054	M-H20-H	110.035	4
110.036	HMDB0000630	Cytosine	C4H5N3O	111.043	M-H	110.036	1
110.036	HMDB0253411	Imexon	C4H5N3O	111.043	M-H	110.036	1
110.061	HMDB0256664	Policapram	C6H9NO	111.068	M-H	110.061	1
110.061	HMDB0255245	N-VINYL-2-PYRROLIDONE	C6H9NO	111.068	M-H	110.061	1
110.061	HMDB0037837	2-Ethyl-4-methyloxazole	C6H9NO	111.068	M-H	110.061	1
110.061	HMDB0040148	Trimethyloxazole	C6H9NO	111.068	M-H	110.061	1
110.061	HMDB0039584	5-Imino-2-methyl-1-cyclopenten-1-ol	C6H9NO	111.068	M-H	110.061	1
110.061	HMDB0031308	5-Acetyl-3,4-dihydro-2H-pyrrole	C6H9NO	111.068	M-H	110.061	1
110.061	HMDB0037863	5-Ethyl-4-methyloxazole	C6H9NO	111.068	M-H	110.061	1
110.061	HMDB0031163	N-Acetyl-2,3-dihydro-1H-pyrrole	C6H9NO	111.068	M-H	110.061	1
110.061	HMDB0037858	2-Ethyl-5-methyloxazole	C6H9NO	111.068	M-H	110.061	1
110.061	HMDB0037838	4-Ethyl-2-methyloxazole	C6H9NO	111.068	M-H	110.061	1
110.061	HMDB0037859	5-Ethyl-2-methyloxazole	C6H9NO	111.068	M-H	110.061	1
111.009	HMDB0250302	Citraconic anhydride	C5H4O3	112.016	M-H	111.009	0
111.009	HMDB0032994	3-Hydroxy-2H-pyran-2-one	C5H4O3	112.016	M-H	111.009	0
111.009	HMDB0039437	2,3-Dihydroxy-2,4-cyclopentadien-1-one	C5H4O3	112.016	M-H	111.009	0
111.009	HMDB0000617	2-Furoic acid	C5H4O3	112.016	M-H	111.009	0
111.009	HMDB0000444	3-Furoic acid	C5H4O3	112.016	M-H	111.009	0
111.02	HMDB0257737	4,5-Dihydroxy-3-methyl-1H-imidazol-2-one	C4H6N2O3	130.038	M-H20-H	111.019	5
111.02	HMDB0246800	5-Hydroxy-1-methylhydantoin	C4H6N2O3	130.038	M-H20-H	111.019	5
111.02	HMDB0060760	4-Carboxypyrazole	C4H4N2O2	112.027	M-H	111.02	0
111.02	HMDB0256963	Pyridazine-3,6-diol	C4H4N2O2	112.027	M-H	111.02	0
111.02	HMDB0000300	Uracil	C4H4N2O2	112.027	M-H	111.02	0
111.056	HMDB0258161	4-Amino-5-oxopentanamide	C5H10N2O2	130.074	M-H20-H	111.056	4
111.056	HMDB0254895	Morpholine-4-carboxamide	C5H10N2O2	130.074	M-H20-H	111.056	4
111.056	HMDB0243603	(3R,4R)-3-Amino-1-hydroxy-4-methylpyrrolidin-2-one	C5H10N2O2	130.074	M-H20-H	111.056	4
111.056	HMDB0244734	(2S,4R)-4-Aminopyrrolidine-2-carboxylic acid	C5H10N2O2	130.074	M-H20-H	111.056	4
111.056	HMDB0302581	Cucurbitin	C5H10N2O2	130.074	M-H20-H	111.056	4
111.056	HMDB0030405	D-1-Amino-2-pyrrolidinecarboxylic acid	C5H10N2O2	130.074	M-H20-H	111.056	4
111.056	HMDB0029396	L-cis-3-Amino-2-pyrrolidinecarboxylic acid	C5H10N2O2	130.074	M-H20-H	111.056	4
112.04	HMDB0255337	1-Methylpyrrole-2,5-diol	C5H7NO2	113.048	M-H	112.04	1
112.04	HMDB0252816	Glutarimide	C5H7NO2	113.048	M-H	112.04	1
112.04	HMDB0246837	(2s)-5-Oxopyrrolidine-2-carbaldehyde	C5H7NO2	113.048	M-H	112.04	1
112.04	HMDB0245496	2,5-Dihydro-1H-pyrrole-2-carboxylic acid	C5H7NO2	113.048	M-H	112.04	1
112.04	HMDB0244902	2,3-Dihydro-1H-pyrrole-2-carboxylic acid	C5H7NO2	113.048	M-H	112.04	1
112.04	HMDB0251529	DL-Propargylglycine	C5H7NO2	113.048	M-H	112.04	1
112.04	HMDB0255192	N-Methylsuccinimide	C5H7NO2	113.048	M-H	112.04	1
112.04	HMDB0001301	1-Pyrroline-5-carboxylic acid	C5H7NO2	113.048	M-H	112.04	1
112.04	HMDB0246989	2-(Prop-2-ynylamino)acetic acid	C5H7NO2	113.048	M-H	112.04	1
112.04	HMDB0006875	1-Pyrroline-2-carboxylic acid	C5H7NO2	113.048	M-H	112.04	1
112.052	HMDB0000562	Creatinine	C4H7N3O	113.059	M-H	112.052	1
113.036	HMDB0256573	piperazine-2,3-dione	C4H6N2O2	114.043	M-H	113.036	0
113.036	HMDB0246973	Methyl(acetoxymethyl)nitrosamine	C4H8N2O3	132.053	M-H20-H	113.035	4
113.036	HMDB0242123	2-(Carbamoylamino)propanoic acid	C4H8N2O3	132.053	M-H20-H	113.035	4
113.036	HMDB0255197	N-NITROSO-N-METHYLURETHANE	C4H8N2O3	132.053	M-H20-H	113.035	4
113.036	HMDB0243653	(Methyl-ONN-azoxy)methyl acetate	C4H8N2O3	132.053	M-H20-H	113.035	4
113.036	HMDB0060245	L-3-Cyanoalanine	C4H6N2O2	114.043	M-H	113.036	0
113.036	HMDB0245844	3-Cyanoalanine	C4H6N2O2	114.043	M-H	113.036	0
113.036	HMDB0251512	DL-Asparagine	C4H8N2O3	132.053	M-H20-H	113.035	4
113.036	HMDB0254955	Muscimol	C4H6N2O2	114.043	M-H	113.036	0
113.036	HMDB0012265	N-Carbamoylsarcosine	C4H8N2O3	132.053	M-H20-H	113.035	4
113.036	HMDB0011733	Glycyl-glycine	C4H8N2O3	132.053	M-H20-H	113.035	4
113.036	HMDB0003646	N-Methylhydantoin	C4H6N2O2	114.043	M-H	113.036	0
113.036	HMDB0000026	Ureidopropionic acid	C4H8N2O3	132.053	M-H20-H	113.035	4
113.036	HMDB0033780	D-Asparagine	C4H8N2O3	132.053	M-H20-H	113.035	4
113.036	HMDB0000076	Dihydrouracil	C4H6N2O2	114.043	M-H	113.036	0
113.036	HMDB0000168	L-Asparagine	C4H8N2O3	132.053	M-H20-H	113.035	4
113.072	HMDB0253910	L-prolinamide	C5H10N2O	114.079	M-H	113.072	0
113.072	HMDB0243970	N-Nitrosopiperidine	C5H10N2O	114.079	M-H	113.072	0
113.072	HMDB0061162	N-Mononitrosopiperazine	C5H10N2O	114.079	M-H	113.072	0
113.072	HMDB0003374	D-Ornithine	C5H12N2O2	132.09	M-H20-H	113.071	5
113.072	HMDB0000323	3-Amino-2-piperidone	C5H10N2O	114.079	M-H	113.072	0
113.072	HMDB0000214	Ornithine	C5H12N2O2	132.09	M-H20-H	113.071	5
115.03	HMDB0249039	Benzoyl hydrazone	C7H6N2O	134.048	M-H20-H	115.03	4
115.03	HMDB0244883	1H-Indazol-3-ol	C7H6N2O	134.048	M-H20-H	115.03	4
115.03	HMDB0032593	4-(Hydroxymethyl)benzenediazonium(1+)	C7H7N2O	135.056	M-H20-H	115.03	1
115.088	HMDB0062789	1,1,3,3-tetramethylurea	C5H12N2O	116.095	M-H	115.088	0
115.088	HMDB0012176	5-Aminopentanamide	C5H12N2O	116.095	M-H	115.088	0
116.051	HMDB0245764	Isoindole	C8H7N	117.058	M-H	116.051	0
116.051	HMDB0246623	4-Aminoacetophenone	C8H9NO	135.068	M-H20-H	116.05	5
116.051	HMDB0245928	m-Toluamide	C8H9NO	135.068	M-H20-H	116.05	5
116.051	HMDB0040008	2,3-Dihydro-1H-pyrrolizine-5-carboxaldehyde	C8H9NO	135.068	M-H20-H	116.05	5
116.051	HMDB0040013	5-(2-Furanyl)-3,4-dihydro-2H-pyrrole	C8H9NO	135.068	M-H20-H	116.05	5
116.051	HMDB0032630	2'-Aminoacetophenone	C8H9NO	135.068	M-H20-H	116.05	5
116.051	HMDB0032628	2-Aminoacetophenone	C8H9NO	135.068	M-H20-H	116.05	5
116.051	HMDB0037072	2-Acetyl-6-methylpyridine	C8H9NO	135.068	M-H20-H	116.05	5
116.051	HMDB0040224	4-Acetyl-3-methylpyridine	C8H9NO	135.068	M-H20-H	116.05	5
116.051	HMDB0040222	2-Acetyl-5-methylpyridine	C8H9NO	135.068	M-H20-H	116.05	5
116.051	HMDB0040223	4-Acetyl-2-methylpyridine	C8H9NO	135.068	M-H20-H	116.05	5
116.051	HMDB0037071	2-Acetyl-4-methylpyridine	C8H9NO	135.068	M-H20-H	116.05	5
116.051	HMDB0034171	Benzeneacetonitrile	C8H7N	117.058	M-H	116.051	0
116.051	HMDB0010715	2-Phenylacetamide	C8H9NO	135.068	M-H20-H	116.05	5
116.051	HMDB0001250	N-Acetylarylamine	C8H9NO	135.068	M-H20-H	116.05	5
116.051	HMDB0000738	Indole	C8H7N	117.058	M-H	116.051	0
116.051	HMDB0304423	N-benzylformamide	C8H9NO	135.068	M-H20-H	116.05	5
117.021	HMDB0247704	9H-Purine-9-ol	C5H4N4O	136.039	M-H20-H	117.02	4
117.021	HMDB0245165	2-Hydroxypurine	C5H4N4O	136.039	M-H20-H	117.02	4
117.021	HMDB0000157	Hypoxanthine	C5H4N4O	136.039	M-H20-H	117.02	4
117.021	HMDB0014581	Allopurinol	C5H4N4O	136.039	M-H20-H	117.02	4
117.035	HMDB0256000	Oxonol	C8H8O2	136.052	M-H20-H	117.034	5
117.035	HMDB0244196	1,4-Benzodioxane	C8H8O2	136.052	M-H20-H	117.034	5
117.035	HMDB0245150	2-Hydroxyacetophenone	C8H8O2	136.052	M-H20-H	117.034	5
117.035	HMDB0062810	M-toluic Acid	C8H8O2	136.052	M-H20-H	117.034	5
117.035	HMDB0002340	2-Methylbenzoic acid	C8H8O2	136.052	M-H20-H	117.034	5
117.035	HMDB0031459	3-Methoxybenzaldehyde	C8H8O2	136.052	M-H20-H	117.034	5
117.035	HMDB0032400	3-(5-Methyl-2-furyl)prop-2-enal	C8H8O2	136.052	M-H20-H	117.034	5
117.035	HMDB0032603	2-Hydroxy-4-methylbenzaldehyde	C8H8O2	136.052	M-H20-H	117.034	5
117.035	HMDB0029686	4-Methoxybenzaldehyde	C8H8O2	136.052	M-H20-H	117.034	5
117.035	HMDB0032568	2'-Hydroxyacetophenone	C8H8O2	136.052	M-H20-H	117.034	5
117.035	HMDB0040638	3-(3-Furanyl)-2-methyl-2-propenal	C8H8O2	136.052	M-H20-H	117.034	5
117.035	HMDB0033766	2-Methoxybenzaldehyde	C8H8O2	136.052	M-H20-H	117.034	5
117.035	HMDB0033128	4-(2-Furanyl)-3-buten-2-one	C8H8O2	136.052	M-H20-H	117.034	5
117.035	HMDB0029635	4-Methylbenzoic acid	C8H8O2	136.052	M-H20-H	117.034	5
117.035	HMDB0033968	Methyl benzoate	C8H8O2	136.052	M-H20-H	117.034	5
117.035	HMDB0038998	3,5,7-Octatriyn-1-ol	C8H6O	118.042	M-H	117.035	0
117.035	HMDB0038176	alpha-Methyl-2-furanacrolein	C8H8O2	136.052	M-H20-H	117.034	5
117.035	HMDB0040733	Phenyl acetate	C8H8O2	136.052	M-H20-H	117.034	5
117.035	HMDB0030968	2,4,6-Octatriyn-1-ol	C8H6O	118.042	M-H	117.035	0
117.035	HMDB0040549	xi-2,3-Octadiene-5,7-diyn-1-ol	C8H6O	118.042	M-H	117.035	0
117.035	HMDB0003767	4-Hydroxyphenylacetaldehyde	C8H8O2	136.052	M-H20-H	117.034	5
117.035	HMDB0000209	Phenylacetic acid	C8H8O2	136.052	M-H20-H	117.034	5
117.035	HMDB0041485	Benzyl formate	C8H8O2	136.052	M-H20-H	117.034	5
117.035	HMDB0032929	Benzofuran	C8H6O	118.042	M-H	117.035	0
117.046	HMDB0253414	Imidazo[1,2-a]pyridine	C7H6N2	118.053	M-H	117.046	1
117.046	HMDB0246826	5-Methylnicotinamide	C7H8N2O	136.064	M-H20-H	117.045	4
117.046	HMDB0246448	4-Hydroxy-benzamidine	C7H8N2O	136.064	M-H20-H	117.045	4
117.046	HMDB0246352	4-Aminobenzamide	C7H8N2O	136.064	M-H20-H	117.045	4
117.046	HMDB0248971	Benzamidoxime	C7H8N2O	136.064	M-H20-H	117.045	4
117.046	HMDB0249018	Benzohydrazide	C7H8N2O	136.064	M-H20-H	117.045	4
117.046	HMDB0062267	1,2-Diacylglycerol-Bile-PC-pool	C7H8N2O	136.064	M-H20-H	117.045	4
117.046	HMDB0244884	Indazole	C7H6N2	118.053	M-H	117.046	1
117.046	HMDB0248993	Benzimidazole	C7H6N2	118.053	M-H	117.046	1
117.046	HMDB0245814	3-Aminobenzamide	C7H8N2O	136.064	M-H20-H	117.045	4
117.046	HMDB0059711	2-Methylnicotinamide	C7H8N2O	136.064	M-H20-H	117.045	4
117.046	HMDB0040040	5H-Cyclopentapyrazine	C7H6N2	118.053	M-H	117.046	1
117.046	HMDB0030001	2-Acetyl-3-methylpyrazine	C7H8N2O	136.064	M-H20-H	117.045	4
117.046	HMDB0037819	4-Acetyl-2-methylpyrimidine	C7H8N2O	136.064	M-H20-H	117.045	4
117.046	HMDB0033947	2-Aminobenzamide	C7H8N2O	136.064	M-H20-H	117.045	4
117.046	HMDB0033576	7-Azaindolizine	C7H6N2	118.053	M-H	117.046	1
117.046	HMDB0003152	N-Methylnicotinamide	C7H8N2O	136.064	M-H20-H	117.045	4
117.046	HMDB0000699	1-Methylnicotinamide	C7H9N2O	137.071	M-H20-H	117.046	1
117.046	HMDB0014871	Pralidoxime	C7H9N2O	137.071	M-H20-H	117.046	1
118.03	HMDB0252540	Furo[3,2-b]pyridine	C7H5NO	119.037	M-H	118.03	1
118.03	HMDB0244058	1,2-Benzisoxazole	C7H5NO	119.037	M-H	118.03	1
118.03	HMDB0249037	Benzoxazole	C7H5NO	119.037	M-H	118.03	1
118.03	HMDB0062270	1,2-Diacylglycerol-LD-PI-pool	C7H5NO	119.037	M-H	118.03	1
118.041	HMDB0256950	Pyrazolo[1,5-a]pyrimidine	C6H5N3	119.048	M-H	118.041	1
118.041	HMDB0253415	Imidazo[1,2-b]pyridazine	C6H5N3	119.048	M-H	118.041	1
118.041	HMDB0247026	5H-Pyrrolo[3,2-d]pyrimidine	C6H5N3	119.048	M-H	118.041	1
118.041	HMDB0247025	5H-Pyrrolo[2,3-b]pyrazine	C6H5N3	119.048	M-H	118.041	1
118.041	HMDB0246267	4-Azabenzimidazole	C6H5N3	119.048	M-H	118.041	1
118.041	HMDB0244900	1H-Pyrazolo[4,3-b]pyridine	C6H5N3	119.048	M-H	118.041	1
118.041	HMDB0244873	1H-Benzotriazole	C6H5N3	119.048	M-H	118.041	1
118.066	HMDB0253648	Isoindoline	C8H9N	119.073	M-H	118.066	0
118.066	HMDB0250513	2-Ethyl-1-methylpyridin-4-one	C8H11NO	137.084	M-H20-H	118.066	4
118.066	HMDB0248329	Aminophenetole	C8H11NO	137.084	M-H20-H	118.066	4
118.066	HMDB0248220	alpha-Hydroxy-beta-phenylethylamine	C8H11NO	137.084	M-H20-H	118.066	4
118.066	HMDB0246343	4-Amino-2,3-xylenol	C8H11NO	137.084	M-H20-H	118.066	4
118.066	HMDB0245115	2-Ethyl-3-hydroxy-6-methylpyridine	C8H11NO	137.084	M-H20-H	118.066	4
118.066	HMDB0245030	2-Anilinoethanol	C8H11NO	137.084	M-H20-H	118.066	4
118.066	HMDB0062626	Phenylethanolaminium	C8H12NO	138.091	M-H20-H	118.066	4
118.066	HMDB0246306	4-(Dimethylamino)phenol	C8H11NO	137.084	M-H20-H	118.066	4
118.066	HMDB0255863	o-Phenetidine	C8H11NO	137.084	M-H20-H	118.066	4
118.066	HMDB0246417	p-Phenetidine	C8H11NO	137.084	M-H20-H	118.066	4
118.066	HMDB0245103	2-(Dimethylamino)phenol	C8H11NO	137.084	M-H20-H	118.066	4
118.066	HMDB0245200	2-Methoxy-5-methylaniline	C8H11NO	137.084	M-H20-H	118.066	4
118.066	HMDB0253472	Indoline	C8H9N	119.073	M-H	118.066	0
118.066	HMDB0060681	4-Hydroxy-2,6-dimethylaniline	C8H11NO	137.084	M-H20-H	118.066	4
118.066	HMDB0039657	1,2,3,4,5,6-Hexahydro-7H-cyclopenta[b]pyridin-7-one	C8H11NO	137.084	M-H20-H	118.066	4
118.066	HMDB0029759	2-Acetyl-1-ethylpyrrole	C8H11NO	137.084	M-H20-H	118.066	4
118.066	HMDB0040059	(??)-2-(2-Furanyl)pyrrolidine	C8H11NO	137.084	M-H20-H	118.066	4
118.066	HMDB0004989	m-Tyramine	C8H11NO	137.084	M-H20-H	118.066	4
118.066	HMDB0001466	Dimethylaniline-N-oxide	C8H11NO	137.084	M-H20-H	118.066	4
118.066	HMDB0001065	2-Hydroxyphenethylamine	C8H11NO	137.084	M-H20-H	118.066	4
118.066	HMDB0000306	Tyramine	C8H11NO	137.084	M-H20-H	118.066	4
119.025	HMDB0257879	(3-Aminophenyl) nitrite	C6H6N2O2	138.043	M-H20-H	119.025	4
119.025	HMDB0256972	pyridone carboxamide	C6H6N2O2	138.043	M-H20-H	119.025	4
119.025	HMDB0255974	Oxazolo[5,4-B]pyridine	C6H4N2O	120.032	M-H	119.025	1
119.025	HMDB0255198	N-Nitroso-N-phenylhydroxylamine	C6H6N2O2	138.043	M-H20-H	119.025	4
119.025	HMDB0255196	N-Nitroaniline	C6H6N2O2	138.043	M-H20-H	119.025	4
119.025	HMDB0249016	Benzofurazan	C6H4N2O	120.032	M-H	119.025	1
119.025	HMDB0247081	6-Hydroxynicotinamide	C6H6N2O2	138.043	M-H20-H	119.025	4
119.025	HMDB0246827	5-Methylpyrazine-2-carboxylic Acid	C6H6N2O2	138.043	M-H20-H	119.025	4
119.025	HMDB0245821	3-Aminopicolinic acid	C6H6N2O2	138.043	M-H20-H	119.025	4
119.025	HMDB0245944	3-Nitroaniline	C6H6N2O2	138.043	M-H20-H	119.025	4
119.025	HMDB0255593	Nicoxamat	C6H6N2O2	138.043	M-H20-H	119.025	4
119.025	HMDB0062562	Trans-urocanate	C6H6N2O2	138.043	M-H20-H	119.025	4
119.025	HMDB0246459	4-Hydroxynicotinamide	C6H6N2O2	138.043	M-H20-H	119.025	4
119.025	HMDB0246529	4-Nitroaniline	C6H6N2O2	138.043	M-H20-H	119.025	4
119.025	HMDB0061680	2-Aminonicotinic acid	C6H6N2O2	138.043	M-H20-H	119.025	4
119.025	HMDB0031338	5-Oxo-2(5H)-isoxazolepropanenitrile	C6H6N2O2	138.043	M-H20-H	119.025	4
119.025	HMDB0002730	Nicotinamide N-oxide	C6H6N2O2	138.043	M-H20-H	119.025	4
119.025	HMDB0000301	Urocanic acid	C6H6N2O2	138.043	M-H20-H	119.025	4
119.036	HMDB0256954	pyrazolopyridazine	C5H4N4	120.044	M-H	119.036	1
119.036	HMDB0246753	5-Aminopyrimidine-2-carbonitrile	C5H4N4	120.044	M-H	119.036	1
119.036	HMDB0244901	1H-Pyrazolo[4,3-d]pyrimidine	C5H4N4	120.044	M-H	119.036	1
119.036	HMDB0012182	8-Hydroxypurine	C5H6N4O	138.054	M-H20-H	119.036	4
119.036	HMDB0001366	Purine	C5H4N4	120.044	M-H	119.036	1
120.045	HMDB0251390	Dimethyl-3-hydroxypyrid-4-one	C7H9NO2	139.063	M-H20-H	120.045	4
120.045	HMDB0251340	Dihydroxybenzylamine	C7H9NO2	139.063	M-H20-H	120.045	4
120.045	HMDB0245768	3-(1H-Pyrrol-2-yl)propanoic Acid	C7H9NO2	139.063	M-H20-H	120.045	4
120.045	HMDB0245766	3-((Aminooxy)methyl)phenol	C7H9NO2	139.063	M-H20-H	120.045	4
120.045	HMDB0245108	2-Ethenyl-1-oxidopyridin-1-ium	C7H7NO	121.053	M-H	120.045	1
120.045	HMDB0059856	Ethyl 2-pyrrolecarboxylate	C7H9NO2	139.063	M-H20-H	120.045	4
120.045	HMDB0250932	Deferiprone	C7H9NO2	139.063	M-H20-H	120.045	4
120.045	HMDB0302467	p-Aminobenzaldehyde	C7H7NO	121.053	M-H	120.045	1
120.045	HMDB0035281	2-Acetylpyridine	C7H7NO	121.053	M-H	120.045	1
120.045	HMDB0033131	3-Acetylpyridine	C7H7NO	121.053	M-H	120.045	1
120.045	HMDB0038174	5-Acetyl-2,4-dimethyloxazole	C7H9NO2	139.063	M-H20-H	120.045	4
120.045	HMDB0251519	3-Amino-2,3-dihydrobenzoic acid	C7H9NO2	139.063	M-H20-H	120.045	4
120.045	HMDB0012153	3,4-Dihydroxybenzylamine	C7H9NO2	139.063	M-H20-H	120.045	4
120.045	HMDB0004461	Benzamide	C7H7NO	121.053	M-H	120.045	1
120.057	HMDB0258300	(2Z)-2-Morpholin-4-yliminoacetonitrile	C6H9N3O	139.075	M-H20-H	120.056	4
120.057	HMDB0257681	Pyridin-4-ylmethyldiazene	C6H7N3	121.064	M-H	120.057	1
120.057	HMDB0242314	(1E)-1-Phenyltriaz-1-ene	C6H7N3	121.064	M-H	120.057	1
120.057	HMDB0012234	Histidinal	C6H9N3O	139.075	M-H20-H	120.056	4
120.057	HMDB0247327	4-Amino-5-hydroxymethyl-2-methylpyrimidine	C6H9N3O	139.075	M-H20-H	120.056	4
120.969	HMDB0246382	4-Chloro-1,3-dioxolan-2-one	C3H3ClO3	121.977	M-H	120.97	2
120.969	HMDB0001494	Acetylphosphate	C2H5O5P	139.987	M-H20-H	120.969	4
120.969	HMDB0004110	Phosphonoacetate	C2H5O5P	139.987	M-H20-H	120.969	4
121.041	HMDB0257616	2-(4-Methyl-1H-imidazol-2-yl)acetic acid	C6H8N2O2	140.059	M-H20-H	121.04	4
121.041	HMDB0257592	2-(Nitrosomethyl)pyridine	C6H6N2O	122.048	M-H	121.041	0
121.041	HMDB0256964	Pyridine-2-aldoxime	C6H6N2O	122.048	M-H	121.041	0
121.041	HMDB0246786	5-Ethyluracil	C6H8N2O2	140.059	M-H20-H	121.04	4
121.041	HMDB0245938	3-Methylthymine	C6H8N2O2	140.059	M-H20-H	121.04	4
121.041	HMDB0245820	3-Aminopicolinaldehyde	C6H6N2O	122.048	M-H	121.041	0
121.041	HMDB0244488	N-(2-Aminoethyl)maleimide	C6H8N2O2	140.059	M-H20-H	121.04	4
121.041	HMDB0242285	(1-Methyl-1h-imidazol-2-yl)-acetic acid	C6H8N2O2	140.059	M-H20-H	121.04	4
121.041	HMDB0253663	Isonicotinamide	C6H6N2O	122.048	M-H	121.041	0
121.041	HMDB0256533	Picolinamide	C6H6N2O	122.048	M-H	121.041	0
121.041	HMDB0252570	Gaboxadol	C6H8N2O2	140.059	M-H20-H	121.04	4
121.041	HMDB0031861	2-Acetylpyrazine	C6H6N2O	122.048	M-H	121.041	0
121.041	HMDB0004988	Pi-Methylimidazoleacetic acid	C6H8N2O2	140.059	M-H20-H	121.04	4
121.041	HMDB0002820	Methylimidazoleacetic acid	C6H8N2O2	140.059	M-H20-H	121.04	4
121.041	HMDB0002271	Imidazolepropionic acid	C6H8N2O2	140.059	M-H20-H	121.04	4
121.041	HMDB0002144	1,3-Dimethyluracil	C6H8N2O2	140.059	M-H20-H	121.04	4
121.041	HMDB0001406	Niacinamide	C6H6N2O	122.048	M-H	121.041	0
122.025	HMDB0245693	2,4-Dimethyl-1,3-oxazole-5-carboxylic acid	C6H7NO3	141.043	M-H20-H	122.024	3
122.025	HMDB0060665	Isonicotinic acid	C6H5NO2	123.032	M-H	122.025	1
122.025	HMDB0041950	Nitrobenzene	C6H5NO2	123.032	M-H	122.025	1
122.025	HMDB0031713	2-Hydroxy-4-imino-2,5-cyclohexadienone	C6H5NO2	123.032	M-H	122.025	1
122.025	HMDB0002243	Picolinic acid	C6H5NO2	123.032	M-H	122.025	1
122.025	HMDB0001280	2-Aminomuconic acid semialdehyde	C6H7NO3	141.043	M-H20-H	122.024	3
122.025	HMDB0001488	Nicotinic acid	C6H5NO2	123.032	M-H	122.025	1
122.036	HMDB0255241	N-pyrimidin-5-ylformamide	C5H5N3O	123.043	M-H	122.036	2
122.036	HMDB0253278	hydroxymethylcytosine	C5H7N3O2	141.054	M-H20-H	122.035	3
122.036	HMDB0252442	N-(2-Pyrimidinyl)formamide	C5H5N3O	123.043	M-H	122.036	2
122.036	HMDB0251409	Dimetridazole	C5H7N3O2	141.054	M-H20-H	122.035	3
122.036	HMDB0014483	Pyrazinamide	C5H5N3O	123.043	M-H	122.036	2
122.985	HMDB0244784	3-Chloro-2-hydroxypropanoic acid	C3H5ClO3	123.993	M-H	122.985	2
122.985	HMDB0256485	phosphonoacetaldehyde	C2H5O4P	123.993	M-H	122.985	1
123.02	HMDB0256978	pyrimidine-4-carboxylic acid	C5H4N2O2	124.027	M-H	123.02	1
123.02	HMDB0246547	4-Nitropyridine	C5H4N2O2	124.027	M-H	123.02	1
123.02	HMDB0245266	2-Nitropyridine	C5H4N2O2	124.027	M-H	123.02	1
123.02	HMDB0059734	Pyrazin-2-carboxylic acid	C5H4N2O2	124.027	M-H	123.02	1
123.02	HMDB0000469	5-Hydroxymethyluracil	C5H6N2O3	142.038	M-H20-H	123.019	4
123.056	HMDB0246501	4-Methyl-1H-pyrrole-3-carboxamide	C6H8N2O	124.064	M-H	123.056	0
123.056	HMDB0245677	N-(2-Amino-2-oxoethyl)-2-methylprop-2-enamide	C6H10N2O2	142.074	M-H20-H	123.056	5
123.056	HMDB0302347	Diaminopropane	C6H8N2O	124.064	M-H	123.056	0
123.056	HMDB0256585	Piracetam	C6H10N2O2	142.074	M-H20-H	123.056	5
123.056	HMDB0240650	Ectoine	C6H10N2O2	142.074	M-H20-H	123.056	5
123.056	HMDB0040141	2-Methoxy-5-methylpyrazine	C6H8N2O	124.064	M-H	123.056	0
123.056	HMDB0040143	2-Methoxy-6-methylpyrazine	C6H8N2O	124.064	M-H	123.056	0
123.056	HMDB0031852	2-Methoxy-3-methylpyrazine	C6H8N2O	124.064	M-H	123.056	0
123.056	HMDB0004181	Methylimidazole acetaldehyde	C6H8N2O	124.064	M-H	123.056	0
124.04	HMDB0256941	pyramid	C6H7NO2	125.048	M-H	124.04	1
124.04	HMDB0255136	N-Ethylmaleamic acid	C6H9NO3	143.058	M-H20-H	124.04	4
124.04	HMDB0254537	methoprolol	C6H9NO3	143.058	M-H20-H	124.04	4
124.04	HMDB0251122	2-Propenamide, N-(1-oxo-2-propenyl)-	C6H7NO2	125.048	M-H	124.04	1
124.04	HMDB0246729	5-(Hydroxymethyl)-1H-pyrrole-2-carbaldehyde	C6H7NO2	125.048	M-H	124.04	1
124.04	HMDB0245816	3-Aminobenzene-1,2-diol	C6H7NO2	125.048	M-H	124.04	1
124.04	HMDB0061082	5-ethyl-5-methyl-2,4-oxazolidinedione	C6H9NO3	143.058	M-H20-H	124.04	4
124.04	HMDB0061705	6-Oxopiperidine-2-carboxylic acid	C6H9NO3	143.058	M-H20-H	124.04	4
124.04	HMDB0252026	Ethyl 2-cyanoacrylate	C6H7NO2	125.048	M-H	124.04	1
124.04	HMDB0000894	Vinylacetylglycine	C6H9NO3	143.058	M-H20-H	124.04	4
124.04	HMDB0255137	N-ethylmaleimide	C6H7NO2	125.048	M-H	124.04	1
124.04	HMDB0014491	Trimethadione	C6H9NO3	143.058	M-H20-H	124.04	4
124.052	HMDB0247144	N(4)-Methylcytosine	C5H7N3O	125.059	M-H	124.052	0
124.052	HMDB0250642	Cyclocreatine	C5H9N3O2	143.069	M-H20-H	124.051	4
124.052	HMDB0011601	3-Methylcytosine	C5H7N3O	125.059	M-H	124.052	0
124.052	HMDB0004339	2-O-Methylcytosine	C5H7N3O	125.059	M-H	124.052	0
124.052	HMDB0002894	5-Methylcytosine	C5H7N3O	125.059	M-H	124.052	0
124.052	HMDB0243939	1-Methylcytosine	C5H7N3O	125.059	M-H	124.052	0
125.036	HMDB0246825	5-Methyl-1H-pyrazole-3-carboxylic acid	C5H6N2O2	126.043	M-H	125.036	0
125.036	HMDB0247093	6-Methyluracil	C5H6N2O2	126.043	M-H	125.036	0
125.036	HMDB0041946	N-Nitrosoproline	C5H8N2O3	144.053	M-H20-H	125.035	4
125.036	HMDB0029736	1H-Imidazole-1-acetic acid	C5H6N2O2	126.043	M-H	125.036	0
125.036	HMDB0002024	Imidazoleacetic acid	C5H6N2O2	126.043	M-H	125.036	0
125.036	HMDB0000262	Thymine	C5H6N2O2	126.043	M-H	125.036	0
125.072	HMDB0253706	ISOVALERYLUREA	C6H12N2O2	144.09	M-H20-H	125.071	3
125.072	HMDB0060385	4-Amino-1-piperidinecarboxylic acid	C6H12N2O2	144.09	M-H20-H	125.071	3
125.072	HMDB0304762	Adipamide	C6H12N2O2	144.09	M-H20-H	125.071	3
127.051	HMDB0250626	Cyclic Urea	C5H10N2O3	146.069	M-H20-H	127.051	4
127.051	HMDB0252887	Glycylsarcosine	C5H10N2O3	146.069	M-H20-H	127.051	4
127.051	HMDB0000079	Dihydrothymine	C5H8N2O2	128.059	M-H	127.051	0
127.051	HMDB0062558	Pyroglutamine	C5H8N2O2	128.059	M-H	127.051	0
127.051	HMDB0006899	Alanylglycine	C5H10N2O3	146.069	M-H20-H	127.051	4
127.051	HMDB0242134	3-Aminopiperidine-2,6-dione	C5H8N2O2	128.059	M-H	127.051	0
127.051	HMDB0302832	D-Alanyl glycine	C5H10N2O3	146.069	M-H20-H	127.051	4
127.051	HMDB0252875	Glycyl-D-Alanine	C5H10N2O3	146.069	M-H20-H	127.051	4
127.051	HMDB0002031	Ureidoisobutyric acid	C5H10N2O3	146.069	M-H20-H	127.051	4
127.051	HMDB0031547	L-Cyclo(alanylglycyl)	C5H8N2O2	128.059	M-H	127.051	0
127.051	HMDB0029874	Squamolone	C5H8N2O2	128.059	M-H	127.051	0
127.051	HMDB0003423	D-Glutamine	C5H10N2O3	146.069	M-H20-H	127.051	4
127.051	HMDB0304156	3-ureido-isobutyrate	C5H10N2O3	146.069	M-H20-H	127.051	4
127.051	HMDB0304210	5,6-dihydrothymine	C5H8N2O2	128.059	M-H	127.051	0
127.051	HMDB0000641	L-Glutamine	C5H10N2O3	146.069	M-H20-H	127.051	4
127.088	HMDB0257947	Amino (2S)-2-amino-4-methylpentanoate	C6H14N2O2	146.106	M-H20-H	127.087	3
127.088	HMDB0256678	Polylysine	C6H12N2O	128.095	M-H	127.088	1
127.088	HMDB0256575	piperidine-1-carboxamide	C6H12N2O	128.095	M-H	127.088	1
127.088	HMDB0248307	Amino leucine	C6H14N2O2	146.106	M-H20-H	127.087	3
127.088	HMDB0248233	2,5-Diamino-2-methylpentanoic acid	C6H14N2O2	146.106	M-H20-H	127.087	3
127.088	HMDB0254733	Meldonium	C6H14N2O2	146.106	M-H20-H	127.087	3
127.088	HMDB0003405	D-Lysine	C6H14N2O2	146.106	M-H20-H	127.087	3
127.088	HMDB0012114	(3S)-3,6-Diaminohexanoate	C6H14N2O2	146.106	M-H20-H	127.087	3
127.088	HMDB0012115	(3S,5S)-3,5-Diaminohexanoate	C6H14N2O2	146.106	M-H20-H	127.087	3
127.088	HMDB0000182	L-Lysine	C6H14N2O2	146.106	M-H20-H	127.087	3
128.035	HMDB0260147	(2S)-6-Oxa-1-azabicyclo[3.1.0]hexane-2-carboxylic acid	C5H7NO3	129.043	M-H	128.035	1
128.035	HMDB0255336	1-Methylpyrrole-2,3,5-triol	C5H7NO3	129.043	M-H	128.035	1
128.035	HMDB0248101	Alanine acetate	C5H9NO4	147.053	M-H20-H	128.035	3
128.035	HMDB0245148	3-Hydroxy-1-methylpyrrolidine-2,5-dione	C5H7NO3	129.043	M-H	128.035	1
128.035	HMDB0304793	4-Oxoproline	C5H6NO3	128.035	M-H	128.035	1
128.035	HMDB0062585	(3R,5S)-1-pyrroline-3-hydroxy-5-carboxylic Acid	C5H7NO3	129.043	M-H	128.035	1
128.035	HMDB0062183	N-lactoyl-Glycine	C5H9NO4	147.053	M-H20-H	128.035	3
128.035	HMDB0246561	4-Oxo-L-proline	C5H7NO3	129.043	M-H	128.035	1
128.035	HMDB0246802	5-Hydroxy-4-oxo-L-norvaline	C5H9NO4	147.053	M-H20-H	128.035	3
128.035	HMDB0255174	N-Methyl-DL-aspartic acid	C5H9NO4	147.053	M-H20-H	128.035	3
128.035	HMDB0061093	dimethadione	C5H7NO3	129.043	M-H	128.035	1
128.035	HMDB0257001	pyrrolidone carboxylic acid	C5H7NO3	129.043	M-H	128.035	1
128.035	HMDB0033550	3-(Carboxymethylamino)propanoic acid	C5H9NO4	147.053	M-H20-H	128.035	3
128.035	HMDB0060475	DL-Glutamate	C5H9NO4	147.053	M-H20-H	128.035	3
128.035	HMDB0006556	L-4-Hydroxyglutamate semialdehyde	C5H9NO4	147.053	M-H20-H	128.035	3
128.035	HMDB0003339	D-Glutamic acid	C5H9NO4	147.053	M-H20-H	128.035	3
128.035	HMDB0003011	O-Acetylserine	C5H9NO4	147.053	M-H20-H	128.035	3
128.035	HMDB0002393	N-Methyl-D-aspartic acid	C5H9NO4	147.053	M-H20-H	128.035	3
128.035	HMDB0002234	1-Pyrroline-4-hydroxy-2-carboxylate	C5H7NO3	129.043	M-H	128.035	1
128.035	HMDB0001843	N-Acryloylglycine	C5H7NO3	129.043	M-H	128.035	1
128.035	HMDB0001369	Pyrroline hydroxycarboxylic acid	C5H7NO3	129.043	M-H	128.035	1
128.035	HMDB0000267	Pyroglutamic acid	C5H7NO3	129.043	M-H	128.035	1
128.035	HMDB0002931	N-Acetylserine	C5H9NO4	147.053	M-H20-H	128.035	3
128.035	HMDB0000148	L-Glutamic acid	C5H9NO4	147.053	M-H20-H	128.035	3
129.103	HMDB0255207	N-Nitrosomethylamylamine	C6H14N2O	130.111	M-H	129.103	1
129.103	HMDB0255083	N-Amyl-N-methylnitrosamine	C6H14N2O	130.111	M-H	129.103	1
129.103	HMDB0253897	L-isoleucinamide	C6H14N2O	130.111	M-H	129.103	1
129.103	HMDB0249527	2,6-Diaminohexanal	C6H14N2O	130.111	M-H	129.103	1
129.103	HMDB0247199	(S)-2-Amino-4-methylpentanamide	C6H14N2O	130.111	M-H	129.103	1
129.103	HMDB0254989	N-(2-Hydroxyethyl)piperazine	C6H14N2O	130.111	M-H	129.103	1
129.103	HMDB0255205	N-Nitrosodipropylamine	C6H14N2O	130.111	M-H	129.103	1
129.103	HMDB0002064	N-Acetylputrescine	C6H14N2O	130.111	M-H	129.103	1
130.066	HMDB0255232	N-Phenylpropionamide	C9H11NO	149.084	M-H20-H	130.066	4
130.066	HMDB0244077	1,2-Dihydroquinoline	C9H9N	131.073	M-H	130.066	0
130.066	HMDB0244075	1,2-Dihydroisoquinoline	C9H9N	131.073	M-H	130.066	0
130.066	HMDB0243941	1-Methylindole	C9H9N	131.073	M-H	130.066	0
130.066	HMDB0246303	4-(Dimethylamino)benzaldehyde	C9H11NO	149.084	M-H20-H	130.066	4
130.066	HMDB0245024	2-Aminopropiophenone	C9H11NO	149.084	M-H20-H	130.066	4
130.066	HMDB0246624	4'-Aminopropiophenone	C9H11NO	149.084	M-H20-H	130.066	4
130.066	HMDB0245234	2-Methylindole	C9H9N	131.073	M-H	130.066	0
130.066	HMDB0030175	Venoterpine	C9H11NO	149.084	M-H20-H	130.066	4
130.066	HMDB0040029	2,3-Dihydro-5-methyl-1H-pyrrolizine-7-carboxaldehyde	C9H11NO	149.084	M-H20-H	130.066	4
130.066	HMDB0034236	Benzenepropanenitrile	C9H9N	131.073	M-H	130.066	0
130.066	HMDB0040016	2-(2-Furanyl)-3,4,5,6-tetrahydropyridine	C9H11NO	149.084	M-H20-H	130.066	4
130.066	HMDB0039662	2,3,6,7-Tetrahydrocyclopent[b]azepin-8(1H)-one	C9H11NO	149.084	M-H20-H	130.066	4
130.066	HMDB0040043	3-(2-Furanylmethylene)pyrrolidine	C9H11NO	149.084	M-H20-H	130.066	4
130.066	HMDB0040051	5-Acetyl-2,3-dihydro-1H-pyrrolizine	C9H11NO	149.084	M-H20-H	130.066	4
130.066	HMDB0040050	3,4-Dihydro-5-(5-methyl-2-furanyl)-2H-pyrrole	C9H11NO	149.084	M-H20-H	130.066	4
130.066	HMDB0040047	2,3-Dihydro-6-methyl-1H-pyrrolizine-5-carboxaldehyde	C9H11NO	149.084	M-H20-H	130.066	4
130.066	HMDB0000466	3-Methylindole	C9H9N	131.073	M-H	130.066	0
131.037	HMDB0060279	Aminochrome o-semiquinone	C8H8NO2	150.056	M-H20-H	131.037	3
131.05	HMDB0258089	Bicyclo[2.2.1]hept-5-ene-2,3-dicarbaldehyde	C9H10O2	150.068	M-H20-H	131.05	2
131.05	HMDB0250203	Chroman-2-ol	C9H10O2	150.068	M-H20-H	131.05	2
131.05	HMDB0246704	4H-1-Benzopyran	C9H8O	132.058	M-H	131.05	2
131.05	HMDB0246651	4-Hydroxy-3-methyl-2-(2-propynyl)-2-cyclopentene-1-one	C9H10O2	150.068	M-H20-H	131.05	2
131.05	HMDB0246063	3,5-Dimethylbenzoic acid	C9H10O2	150.068	M-H20-H	131.05	2
131.05	HMDB0245762	2H-Chromene	C9H8O	132.058	M-H	131.05	2
131.05	HMDB0243995	Acrylophenone	C9H8O	132.058	M-H	131.05	2
131.05	HMDB0062349	3'-carboxy-alpha-chromanol	C9H10O2	150.068	M-H20-H	131.05	2
131.05	HMDB0245299	3-Phenylprop-2-enal	C9H8O	132.058	M-H	131.05	2
131.05	HMDB0060671	Atropaldehyde	C9H8O	132.058	M-H	131.05	2
131.05	HMDB0059847	2-Methylcumarone	C9H8O	132.058	M-H	131.05	2
131.05	HMDB0059824	4-Hydroxy-3-methylacetophenone	C9H10O2	150.068	M-H20-H	131.05	2
131.05	HMDB0059602	Indanone	C9H8O	132.058	M-H	131.05	2
131.05	HMDB0301754	3'-Methoxyacetophenone	C9H10O2	150.068	M-H20-H	131.05	2
131.05	HMDB0037715	1-Phenylethyl formate	C9H10O2	150.068	M-H20-H	131.05	2
131.05	HMDB0038355	2-Ethyl-4-(2-furanyl)-2-propenal	C9H10O2	150.068	M-H20-H	131.05	2
131.05	HMDB0040925	2-(2-Furanyl)-3-methyl-2-butenal	C9H10O2	150.068	M-H20-H	131.05	2
131.05	HMDB0032617	Methyl phenylacetate	C9H10O2	150.068	M-H20-H	131.05	2
131.05	HMDB0303765	5-Ethenyl-2-methoxyphenol	C9H10O2	150.068	M-H20-H	131.05	2
131.05	HMDB0032592	2'-Hydroxy-5'-methylacetophenone	C9H10O2	150.068	M-H20-H	131.05	2
131.05	HMDB0033967	Ethyl benzoate	C9H10O2	150.068	M-H20-H	131.05	2
131.05	HMDB0032570	4'-Methoxyacetophenone	C9H10O2	150.068	M-H20-H	131.05	2
131.05	HMDB0032075	p-Tolyl acetate	C9H10O2	150.068	M-H20-H	131.05	2
131.05	HMDB0040428	2-Phenylethyl formate	C9H10O2	150.068	M-H20-H	131.05	2
131.05	HMDB0032073	o-Tolyl acetate	C9H10O2	150.068	M-H20-H	131.05	2
131.05	HMDB0032569	2'-Methoxyacetophenone	C9H10O2	150.068	M-H20-H	131.05	2
131.05	HMDB0033970	4-Ethoxybenzaldehyde	C9H10O2	150.068	M-H20-H	131.05	2
131.05	HMDB0032072	(Z)-Cinnamaldehyde	C9H8O	132.058	M-H	131.05	2
131.05	HMDB0031310	Benzyl acetate	C9H10O2	150.068	M-H20-H	131.05	2
131.05	HMDB0011743	2-Phenylpropionate	C9H10O2	150.068	M-H20-H	131.05	2
131.05	HMDB0003654	4-Coumaryl alcohol	C9H10O2	150.068	M-H20-H	131.05	2
131.05	HMDB0003441	Cinnamaldehyde	C9H8O	132.058	M-H	131.05	2
131.05	HMDB0002237	3,4-Dimethylbenzoic acid	C9H10O2	150.068	M-H20-H	131.05	2
131.05	HMDB0002222	3-Methylphenylacetic acid	C9H10O2	150.068	M-H20-H	131.05	2
131.05	HMDB0002097	4-Ethylbenzoic acid	C9H10O2	150.068	M-H20-H	131.05	2
131.05	HMDB0013744	2-Methoxy-4-vinylphenol	C9H10O2	150.068	M-H20-H	131.05	2
131.05	HMDB0000764	Hydrocinnamic acid	C9H10O2	150.068	M-H20-H	131.05	2
132.031	HMDB0247457	8-Oxo-7,8-dihydrodeoxyguanine	C5H5N5O	151.049	M-H20-H	132.031	4
132.031	HMDB0000542	8-Hydroxyadenine	C5H5N5O	151.049	M-H20-H	132.031	4
132.031	HMDB0000403	2-Hydroxyadenine	C5H5N5O	151.049	M-H20-H	132.031	4
132.031	HMDB0000132	Guanine	C5H5N5O	151.049	M-H20-H	132.031	4
132.045	HMDB0255227	N-Phenylglycine	C8H9NO2	151.063	M-H20-H	132.045	3
132.045	HMDB0254370	4-Methyl-1,4-dihydropyridine-3,5-dicarbaldehyde	C8H9NO2	151.063	M-H20-H	132.045	3
132.045	HMDB0253647	Isoindolin-1-one	C8H7NO	133.053	M-H	132.045	1
132.045	HMDB0249034	Benzoxazine	C8H7NO	133.053	M-H	132.045	1
132.045	HMDB0246705	4h-Benzoxazine	C8H7NO	133.053	M-H	132.045	1
132.045	HMDB0246358	4-Aminophenylacetic acid	C8H9NO2	151.063	M-H20-H	132.045	3
132.045	HMDB0246044	3,4,5,6-Tetrahydrophthalimide	C8H9NO2	151.063	M-H20-H	132.045	3
132.045	HMDB0245121	2-Ethylnitrobenzene	C8H9NO2	151.063	M-H20-H	132.045	3
132.045	HMDB0244886	1H-Indol-2-ol	C8H7NO	133.053	M-H	132.045	1
132.045	HMDB0245795	Metacetamol	C8H9NO2	151.063	M-H20-H	132.045	3
132.045	HMDB0256059	p-Tolyl isocyanate	C8H7NO	133.053	M-H	132.045	1
132.045	HMDB0304004	(Z)-[(4-hydroxyphenyl)acetaldehyde oxime]	C8H9NO2	151.063	M-H20-H	132.045	3
132.045	HMDB0303870	1-nitro-2-phenylethane	C8H9NO2	151.063	M-H20-H	132.045	3
132.045	HMDB0061918	1,3-Dihydro-(2H)-indol-2-one	C8H7NO	133.053	M-H	132.045	1
132.045	HMDB0061919	2'-Hydroxyacetanilide	C8H9NO2	151.063	M-H20-H	132.045	3
132.045	HMDB0246300	4-(Aminomethyl)benzoic acid	C8H9NO2	151.063	M-H20-H	132.045	3
132.045	HMDB0060680	2-Amino-3-methylbenzoate	C8H9NO2	151.063	M-H20-H	132.045	3
132.045	HMDB0060486	Mandelonitrile	C8H7NO	133.053	M-H	132.045	1
132.045	HMDB0059805	5-Hydroxyindole	C8H7NO	133.053	M-H	132.045	1
132.045	HMDB0012992	Leukoaminochrome	C8H9NO2	151.063	M-H20-H	132.045	3
132.045	HMDB0032390	2-Methyl-4,5-benzoxazole	C8H7NO	133.053	M-H	132.045	1
132.045	HMDB0033903	3alpha,4,7,7alpha-Tetrahydro-1H-isoindole-1,3(2H)-dione	C8H9NO2	151.063	M-H20-H	132.045	3
132.045	HMDB0029757	4-Hydroxybenzeneacetonitrile	C8H7NO	133.053	M-H	132.045	1
132.045	HMDB0032609	2-(Methylamino)benzoic acid	C8H9NO2	151.063	M-H20-H	132.045	3
132.045	HMDB0059846	Ethyl nicotinate	C8H9NO2	151.063	M-H20-H	132.045	3
132.045	HMDB0029703	Methyl 2-aminobenzoate	C8H9NO2	151.063	M-H20-H	132.045	3
132.045	HMDB0034666	(??)-2-Hydroxy-2-phenylacetonitrile	C8H7NO	133.053	M-H	132.045	1
132.045	HMDB0012219	Dopamine quinone	C8H9NO2	151.063	M-H20-H	132.045	3
132.045	HMDB0004094	Indoxyl	C8H7NO	133.053	M-H	132.045	1
132.045	HMDB0002210	2-Phenylglycine	C8H9NO2	151.063	M-H20-H	132.045	3
132.045	HMDB0245919	3-Methoxybenzamide	C8H9NO2	151.063	M-H20-H	132.045	3
132.045	HMDB0001859	Acetaminophen	C8H9NO2	151.063	M-H20-H	132.045	3
133.015	HMDB0256955	Pyrazolopyrimidinone	C5H2N4O	134.023	M-H	133.016	1
133.015	HMDB0302171	1,2-Dimercaptocyclopentane	C5H10S2	134.022	M-H	133.015	2
133.015	HMDB0039789	Tetrahydro-2-methyl-2-thiophenethiol	C5H10S2	134.022	M-H	133.015	2
133.015	HMDB0038974	3,3-Dimethyl-1,2-dithiolane	C5H10S2	134.022	M-H	133.015	2
133.015	HMDB0039790	Tetrahydro-2-methyl-3-thiophenethiol	C5H10S2	134.022	M-H	133.015	2
133.015	HMDB0001182	6,8-Dihydroxypurine	C5H4N4O2	152.033	M-H20-H	133.015	3
133.015	HMDB0000786	Oxypurinol	C5H4N4O2	152.033	M-H20-H	133.015	3
133.015	HMDB0000292	Xanthine	C5H4N4O2	152.033	M-H20-H	133.015	3
133.041	HMDB0255171	n-methyl-6-oxo-1,6-dihydropyridine-3-carboxamide	C7H8N2O2	152.059	M-H20-H	133.04	4
133.041	HMDB0254609	Methyl pyridone carboxamide	C7H8N2O2	152.059	M-H20-H	133.04	4
133.041	HMDB0252027	Ethyl 2,3-dicyanopropionate	C7H8N2O2	152.059	M-H20-H	133.04	4
133.041	HMDB0249039	Benzoyl hydrazone	C7H6N2O	134.048	M-H	133.041	0
133.041	HMDB0246451	4-Hydroxybenzohydrazide	C7H8N2O2	152.059	M-H20-H	133.04	4
133.041	HMDB0246137	N-Methyl-4-oxo-1,4-dihydropyridine-3-carboxamide	C7H8N2O2	152.059	M-H20-H	133.04	4
133.041	HMDB0245152	2-Hydroxybenzohydrazide	C7H8N2O2	152.059	M-H20-H	133.04	4
133.041	HMDB0244956	2-(Pyridin-2-ylamino)acetic acid	C7H8N2O2	152.059	M-H20-H	133.04	4
133.041	HMDB0244157	1,3-Benzodioxole-5,6-diamine	C7H8N2O2	152.059	M-H20-H	133.04	4
133.041	HMDB0244883	1H-Indazol-3-ol	C7H6N2O	134.048	M-H	133.041	0
133.041	HMDB0255170	N-Methyl-4-nitroaniline	C7H8N2O2	152.059	M-H20-H	133.04	4
133.041	HMDB0032593	4-(Hydroxymethyl)benzenediazonium(1+)	C7H7N2O	135.056	M-H	133.041	4
133.041	HMDB0004193	N1-Methyl-2-pyridone-5-carboxamide	C7H8N2O2	152.059	M-H20-H	133.04	4
133.041	HMDB0004194	N1-Methyl-4-pyridone-3-carboxamide	C7H8N2O2	152.059	M-H20-H	133.04	4
134.036	HMDB0247068	6-Hydrazinonicotinic acid	C6H7N3O2	153.054	M-H20-H	134.035	4
134.036	HMDB0245950	3-Nitrophenylhydrazine	C6H7N3O2	153.054	M-H20-H	134.035	4
134.036	HMDB0244492	6H,8H-3,4-Dihydropyrimido(4,5-c)(1,2)oxazin-7-one	C6H7N3O2	153.054	M-H20-H	134.035	4
134.036	HMDB0245263	2-Nitrophenylhydrazine	C6H7N3O2	153.054	M-H20-H	134.035	4
134.036	HMDB0243899	1-Hydroxybenzotriazole	C6H5N3O	135.043	M-H	134.036	0
134.036	HMDB0246528	4-Nitro-o-phenylenediamine	C6H7N3O2	153.054	M-H20-H	134.035	4
134.047	HMDB0247703	9h-Purin-9-amine	C5H5N5	135.054	M-H	134.047	1
134.047	HMDB0244899	1H-Pyrazolo[3,4-d]pyrimidin-4-amine	C5H5N5	135.054	M-H	134.047	1
134.047	HMDB0245025	2-Aminopurine	C5H5N5	135.054	M-H	134.047	1
134.047	HMDB0004816	FAPy-adenine	C5H7N5O	153.065	M-H20-H	134.047	3
134.047	HMDB0000034	Adenine	C5H5N5	135.054	M-H	134.047	1
134.061	HMDB0255379	2-Cyanohept-2-enoic acid	C8H11NO2	153.079	M-H20-H	134.061	3
134.061	HMDB0255158	N-Hydroxyphenetidine	C8H11NO2	153.079	M-H20-H	134.061	3
134.061	HMDB0249423	Bucrilate	C8H11NO2	153.079	M-H20-H	134.061	3
134.061	HMDB0244914	2-(2-Amino-1-hydroxyethyl)phenol	C8H11NO2	153.079	M-H20-H	134.061	3
134.061	HMDB0255737	Norfenefrine	C8H11NO2	153.079	M-H20-H	134.061	3
134.061	HMDB0246623	4-Aminoacetophenone	C8H9NO	135.068	M-H	134.061	1
134.061	HMDB0245928	m-Toluamide	C8H9NO	135.068	M-H	134.061	1
134.061	HMDB0246408	4-Deoxypyridoxine	C8H11NO2	153.079	M-H20-H	134.061	3
134.061	HMDB0040008	2,3-Dihydro-1H-pyrrolizine-5-carboxaldehyde	C8H9NO	135.068	M-H	134.061	1
134.061	HMDB0040013	5-(2-Furanyl)-3,4-dihydro-2H-pyrrole	C8H9NO	135.068	M-H	134.061	1
134.061	HMDB0032630	2'-Aminoacetophenone	C8H9NO	135.068	M-H	134.061	1
134.061	HMDB0032628	2-Aminoacetophenone	C8H9NO	135.068	M-H	134.061	1
134.061	HMDB0037072	2-Acetyl-6-methylpyridine	C8H9NO	135.068	M-H	134.061	1
134.061	HMDB0040224	4-Acetyl-3-methylpyridine	C8H9NO	135.068	M-H	134.061	1
134.061	HMDB0040222	2-Acetyl-5-methylpyridine	C8H9NO	135.068	M-H	134.061	1
134.061	HMDB0040223	4-Acetyl-2-methylpyridine	C8H9NO	135.068	M-H	134.061	1
134.061	HMDB0037071	2-Acetyl-4-methylpyridine	C8H9NO	135.068	M-H	134.061	1
134.061	HMDB0249472	Enbucrilate	C8H11NO2	153.079	M-H20-H	134.061	3
134.061	HMDB0012309	Vanillylamine	C8H11NO2	153.079	M-H20-H	134.061	3
134.061	HMDB0010715	2-Phenylacetamide	C8H9NO	135.068	M-H	134.061	1
134.061	HMDB0004825	p-Octopamine	C8H11NO2	153.079	M-H20-H	134.061	3
134.061	HMDB0001250	N-Acetylarylamine	C8H9NO	135.068	M-H	134.061	1
134.061	HMDB0304423	N-benzylformamide	C8H9NO	135.068	M-H	134.061	1
134.061	HMDB0000073	Dopamine	C8H11NO2	153.079	M-H20-H	134.061	3
134.985	HMDB0245296	2-Phosphonopropionic acid	C3H7O5P	154.003	M-H20-H	134.985	4
135.02	HMDB0255999	N-Oxo-3-pyridinecarboxamide	C6H4N2O2	136.027	M-H	135.02	1
135.02	HMDB0245515	2,6-Dihydroxy-3-cyanopyridine	C6H4N2O2	136.027	M-H	135.02	1
135.02	HMDB0247941	Acipimox	C6H6N2O3	154.038	M-H20-H	135.019	3
135.02	HMDB0246341	4-Amino-2-nitrophenol	C6H6N2O3	154.038	M-H20-H	135.019	3
135.02	HMDB0244990	2-Amino-4-nitrophenol	C6H6N2O3	154.038	M-H20-H	135.019	3
135.02	HMDB0251810	Eniluracil	C6H4N2O2	136.027	M-H	135.02	1
135.056	HMDB0254632	Methylene bisacrylamide	C7H10N2O2	154.074	M-H20-H	135.056	3
135.056	HMDB0247095	6-n-Propyluracil	C7H10N2O2	154.074	M-H20-H	135.056	3
135.056	HMDB0246826	5-Methylnicotinamide	C7H8N2O	136.064	M-H	135.056	1
135.056	HMDB0246448	4-Hydroxy-benzamidine	C7H8N2O	136.064	M-H	135.056	1
135.056	HMDB0246352	4-Aminobenzamide	C7H8N2O	136.064	M-H	135.056	1
135.056	HMDB0248971	Benzamidoxime	C7H8N2O	136.064	M-H	135.056	1
135.056	HMDB0249018	Benzohydrazide	C7H8N2O	136.064	M-H	135.056	1
135.056	HMDB0255276	N,N'-METHYLENEBISACRYLAMIDE	C7H10N2O2	154.074	M-H20-H	135.056	3
135.056	HMDB0253141	Hexahydropyrrolo[1,2-a]pyrazine-1,4-dione	C7H10N2O2	154.074	M-H20-H	135.056	3
135.056	HMDB0062267	1,2-Diacylglycerol-Bile-PC-pool	C7H8N2O	136.064	M-H	135.056	1
135.056	HMDB0245814	3-Aminobenzamide	C7H8N2O	136.064	M-H	135.056	1
135.056	HMDB0059711	2-Methylnicotinamide	C7H8N2O	136.064	M-H	135.056	1
135.056	HMDB0030001	2-Acetyl-3-methylpyrazine	C7H8N2O	136.064	M-H	135.056	1
135.056	HMDB0037819	4-Acetyl-2-methylpyrimidine	C7H8N2O	136.064	M-H	135.056	1
135.056	HMDB0033947	2-Aminobenzamide	C7H8N2O	136.064	M-H	135.056	1
135.056	HMDB0003152	N-Methylnicotinamide	C7H8N2O	136.064	M-H	135.056	1
135.056	HMDB0242137	(S)-Hexahydropyrrolo[1,2-a]pyrazine-1,4-dione	C7H10N2O2	154.074	M-H20-H	135.056	3
136.04	HMDB0256423	Phenyl carbamate	C7H7NO2	137.048	M-H	136.04	1
136.04	HMDB0254544	methoxycatecholamine	C7H9NO3	155.058	M-H20-H	136.04	3
136.04	HMDB0247665	6-Methyl-2-pyridinecarboxylic acid	C7H7NO2	137.048	M-H	136.04	1
136.04	HMDB0246513	4-Methylnicotinic acid	C7H7NO2	137.048	M-H	136.04	1
136.04	HMDB0246551	4-Nitrotoluene	C7H7NO2	137.048	M-H	136.04	1
136.04	HMDB0245268	2-Nitrotoluene	C7H7NO2	137.048	M-H	136.04	1
136.04	HMDB0245151	2-Hydroxybenzaldehyde oxime	C7H7NO2	137.048	M-H	136.04	1
136.04	HMDB0253198	Homarine	C7H7NO2	137.048	M-H	136.04	1
136.04	HMDB0245952	3-Nitrotoluene	C7H7NO2	137.048	M-H	136.04	1
136.04	HMDB0060722	2-Pyridylacetic acid	C7H7NO2	137.048	M-H	136.04	1
136.04	HMDB0029806	Methyl nicotinate	C7H7NO2	137.048	M-H	136.04	1
136.04	HMDB0015687	Salicylamide	C7H7NO2	137.048	M-H	136.04	1
136.04	HMDB0001538	3-Pyridylacetic acid	C7H7NO2	137.048	M-H	136.04	1
136.04	HMDB0000875	Trigonelline	C7H7NO2	137.048	M-H	136.04	1
136.04	HMDB0001123	2-Aminobenzoic acid	C7H7NO2	137.048	M-H	136.04	1
136.04	HMDB0001392	p-Aminobenzoic acid	C7H7NO2	137.048	M-H	136.04	1
136.04	HMDB0001891	m-Aminobenzoic acid	C7H7NO2	137.048	M-H	136.04	1
136.04	HMDB0255153	N-Hydroxybenzamide	C7H7NO2	137.048	M-H	136.04	1
136.051	HMDB0247034	6-Aminonicotinamide	C6H7N3O	137.059	M-H	136.052	2
136.051	HMDB0034267	L-2-Amino-3-(1-pyrazolyl)propanoic acid	C6H9N3O2	155.069	M-H20-H	136.051	2
136.051	HMDB0250763	D-Histidine	C6H9N3O2	155.069	M-H20-H	136.051	2
136.051	HMDB0015086	Isoniazid	C6H7N3O	137.059	M-H	136.052	2
136.051	HMDB0000177	L-Histidine	C6H9N3O2	155.069	M-H20-H	136.051	2
137.036	HMDB0257879	(3-Aminophenyl) nitrite	C6H6N2O2	138.043	M-H	137.036	1
137.036	HMDB0256972	pyridone carboxamide	C6H6N2O2	138.043	M-H	137.036	1
137.036	HMDB0255198	N-Nitroso-N-phenylhydroxylamine	C6H6N2O2	138.043	M-H	137.036	1
137.036	HMDB0255196	N-Nitroaniline	C6H6N2O2	138.043	M-H	137.036	1
137.036	HMDB0247081	6-Hydroxynicotinamide	C6H6N2O2	138.043	M-H	137.036	1
137.036	HMDB0246827	5-Methylpyrazine-2-carboxylic Acid	C6H6N2O2	138.043	M-H	137.036	1
137.036	HMDB0245821	3-Aminopicolinic acid	C6H6N2O2	138.043	M-H	137.036	1
137.036	HMDB0244233	1,5-Dimethylbarbituric acid	C6H8N2O3	156.053	M-H20-H	137.035	3
137.036	HMDB0062719	5-(2-carboxylatoethyl)-4-oxo-4,5-dihydro-1H-imidazol-5-ide	C6H8N2O3	156.053	M-H20-H	137.035	3
137.036	HMDB0245944	3-Nitroaniline	C6H6N2O2	138.043	M-H	137.036	1
137.036	HMDB0255593	Nicoxamat	C6H6N2O2	138.043	M-H	137.036	1
137.036	HMDB0062562	Trans-urocanate	C6H6N2O2	138.043	M-H	137.036	1
137.036	HMDB0246459	4-Hydroxynicotinamide	C6H6N2O2	138.043	M-H	137.036	1
137.036	HMDB0246529	4-Nitroaniline	C6H6N2O2	138.043	M-H	137.036	1
137.036	HMDB0061680	2-Aminonicotinic acid	C6H6N2O2	138.043	M-H	137.036	1
137.036	HMDB0253418	2-Hydroxy-3-(1H-imidazol-5-yl)propanoic acid	C6H8N2O3	156.053	M-H20-H	137.035	3
137.036	HMDB0031338	5-Oxo-2(5H)-isoxazolepropanenitrile	C6H6N2O2	138.043	M-H	137.036	1
137.036	HMDB0002730	Nicotinamide N-oxide	C6H6N2O2	138.043	M-H	137.036	1
137.036	HMDB0002320	Imidazolelactic acid	C6H8N2O3	156.053	M-H20-H	137.035	3
137.036	HMDB0001014	4-Imidazolone-5-propionic acid	C6H8N2O3	156.053	M-H20-H	137.035	3
137.036	HMDB0000544	5-Hydroxymethyl-4-methyluracil	C6H8N2O3	156.053	M-H20-H	137.035	3
137.036	HMDB0000301	Urocanic acid	C6H6N2O2	138.043	M-H	137.036	1
137.072	HMDB0243919	1-Methyl-1,2-dihydropyridine-3-carboxamide	C7H10N2O	138.079	M-H	137.072	0
137.072	HMDB0242468	(2-Ethylcrotonoyl)urea	C7H12N2O2	156.09	M-H20-H	137.071	4
137.072	HMDB0245445	2,4-Diaminoanisole	C7H10N2O	138.079	M-H	137.072	0
137.072	HMDB0303852	3-methoxy-2,5-dimethylpyrazine	C7H10N2O	138.079	M-H	137.072	0
137.072	HMDB0245893	3-Hydroxybenzylhydrazine	C7H10N2O	138.079	M-H	137.072	0
137.072	HMDB0040142	2-Ethoxy-5-methylpyrazine	C7H10N2O	138.079	M-H	137.072	0
137.072	HMDB0040054	3-Ethyl-2-methoxypyrazine	C7H10N2O	138.079	M-H	137.072	0
137.072	HMDB0031850	2-Ethoxy-3-methylpyrazine	C7H10N2O	138.079	M-H	137.072	0
137.072	HMDB0040144	2-Ethoxy-6-methylpyrazine	C7H10N2O	138.079	M-H	137.072	0
137.072	HMDB0040911	2-Methoxy-3,5-dimethylpyrimidine	C7H10N2O	138.079	M-H	137.072	0
138.056	HMDB0251390	Dimethyl-3-hydroxypyrid-4-one	C7H9NO2	139.063	M-H	138.056	0
138.056	HMDB0251340	Dihydroxybenzylamine	C7H9NO2	139.063	M-H	138.056	0
138.056	HMDB0247952	Glycine, N-[(2E)-2-methyl-1-oxo-2-butenyl]-	C7H11NO3	157.074	M-H20-H	138.056	4
138.056	HMDB0245768	3-(1H-Pyrrol-2-yl)propanoic Acid	C7H9NO2	139.063	M-H	138.056	0
138.056	HMDB0245766	3-((Aminooxy)methyl)phenol	C7H9NO2	139.063	M-H	138.056	0
138.056	HMDB0242126	1-Acetylproline	C7H11NO3	157.074	M-H20-H	138.056	4
138.056	HMDB0094701	N-Acetylproline	C7H11NO3	157.074	M-H20-H	138.056	4
138.056	HMDB0059856	Ethyl 2-pyrrolecarboxylate	C7H9NO2	139.063	M-H	138.056	0
138.056	HMDB0250932	Deferiprone	C7H9NO2	139.063	M-H	138.056	0
138.056	HMDB0038174	5-Acetyl-2,4-dimethyloxazole	C7H9NO2	139.063	M-H	138.056	0
138.056	HMDB0251519	3-Amino-2,3-dihydrobenzoic acid	C7H9NO2	139.063	M-H	138.056	0
138.056	HMDB0012153	3,4-Dihydroxybenzylamine	C7H9NO2	139.063	M-H	138.056	0
138.056	HMDB0000959	Tiglylglycine	C7H11NO3	157.074	M-H20-H	138.056	4
138.056	HMDB0000459	3-Methylcrotonylglycine	C7H11NO3	157.074	M-H20-H	138.056	4
138.056	HMDB0014755	Paramethadione	C7H11NO3	157.074	M-H20-H	138.056	4
138.97	HMDB0258590	Sulfoacetic acid	C2H4O5S	139.978	M-H	138.971	1
139.015	HMDB0246812	5-Hydroxypyrazine-2-carboxylic acid	C5H4N2O3	140.022	M-H	139.015	1
139.015	HMDB0253330	Ibotenic acid	C5H6N2O4	158.033	M-H20-H	139.014	3
139.015	HMDB0000528	4,5-Dihydroorotic acid	C5H6N2O4	158.033	M-H20-H	139.014	3
139.015	HMDB0003349	L-Dihydroorotic acid	C5H6N2O4	158.033	M-H20-H	139.014	3
139.051	HMDB0257616	2-(4-Methyl-1H-imidazol-2-yl)acetic acid	C6H8N2O2	140.059	M-H	139.051	0
139.051	HMDB0246786	5-Ethyluracil	C6H8N2O2	140.059	M-H	139.051	0
139.051	HMDB0245976	3-Propoxy-1H-pyrazole-4,5-diol	C6H10N2O3	158.069	M-H20-H	139.051	4
139.051	HMDB0245938	3-Methylthymine	C6H8N2O2	140.059	M-H	139.051	0
139.051	HMDB0244488	N-(2-Aminoethyl)maleimide	C6H8N2O2	140.059	M-H	139.051	0
139.051	HMDB0242285	(1-Methyl-1h-imidazol-2-yl)-acetic acid	C6H8N2O2	140.059	M-H	139.051	0
139.051	HMDB0255986	Oxiracetam	C6H10N2O3	158.069	M-H20-H	139.051	4
139.051	HMDB0255200	N-Nitrosobis(2-oxopropyl)amine	C6H10N2O3	158.069	M-H20-H	139.051	4
139.051	HMDB0252570	Gaboxadol	C6H8N2O2	140.059	M-H	139.051	0
139.051	HMDB0031670	1-(Hydroxymethyl)-5,5-dimethyl-2,4-imidazolidinedione	C6H10N2O3	158.069	M-H20-H	139.051	4
139.051	HMDB0004988	Pi-Methylimidazoleacetic acid	C6H8N2O2	140.059	M-H	139.051	0
139.051	HMDB0002820	Methylimidazoleacetic acid	C6H8N2O2	140.059	M-H	139.051	0
139.051	HMDB0002271	Imidazolepropionic acid	C6H8N2O2	140.059	M-H	139.051	0
139.051	HMDB0002144	1,3-Dimethyluracil	C6H8N2O2	140.059	M-H	139.051	0
140.05	HMDB0246337	4-Amino-1-naphthol	C10H9NO	159.068	M-H20-H	140.05	3
140.05	HMDB0245312	2-Quinolinylmethanol	C10H9NO	159.068	M-H20-H	140.05	3
140.05	HMDB0062503	N-Hydroxy-1-aminonaphthalene	C10H9NO	159.068	M-H20-H	140.05	3
140.05	HMDB0243817	1-Amino-2-naphthol	C10H9NO	159.068	M-H20-H	140.05	3
140.05	HMDB0001190	Indoleacetaldehyde	C10H9NO	159.068	M-H20-H	140.05	3
141.046	HMDB0246750	5-Aminoisoquinolin-1(2H)-one	C9H8N2O	160.064	M-H20-H	141.045	2
141.046	HMDB0246579	4-Quinolinamine, N-hydroxy-	C9H8N2O	160.064	M-H20-H	141.045	2
141.046	HMDB0245882	3-Hydroxy-1,4-benzodiazepine	C9H8N2O	160.064	M-H20-H	141.045	2
141.046	HMDB0244894	1H-Indole-5-carboxamide	C9H8N2O	160.064	M-H20-H	141.045	2
141.046	HMDB0244889	1H-Indole-2-carboxamide	C9H8N2O	160.064	M-H20-H	141.045	2
141.046	HMDB0245238	2-Methyl-4(3H)-quinazolinone	C9H8N2O	160.064	M-H20-H	141.045	2
141.067	HMDB0253217	N-Nitroso(2-hydroxypropyl)(2-oxopropyl)amine	C6H12N2O3	160.085	M-H20-H	141.066	3
141.067	HMDB0245677	N-(2-Amino-2-oxoethyl)-2-methylprop-2-enamide	C6H10N2O2	142.074	M-H	141.067	1
141.067	HMDB0243735	(S)-Methyl 2,5-diamino-5-oxopentanoate	C6H12N2O3	160.085	M-H20-H	141.066	3
141.067	HMDB0256585	Piracetam	C6H10N2O2	142.074	M-H	141.067	1
141.067	HMDB0250838	Daminozide	C6H12N2O3	160.085	M-H20-H	141.066	3
141.067	HMDB0028680	Alanylalanine	C6H12N2O3	160.085	M-H20-H	141.066	3
141.067	HMDB0240650	Ectoine	C6H10N2O2	142.074	M-H	141.067	1
141.067	HMDB0031411	4-Acetamido-2-aminobutanoic acid	C6H12N2O3	160.085	M-H20-H	141.066	3
141.067	HMDB0244385	d-Alanyl-l-alanine	C6H12N2O3	160.085	M-H20-H	141.066	3
141.067	HMDB0003459	D-Alanyl-D-alanine	C6H12N2O3	160.085	M-H20-H	141.066	3
141.103	HMDB0240689	N2-Methyl-L-lysine	C7H16N2O2	160.121	M-H20-H	141.103	4
141.103	HMDB0251771	Emeriamine	C7H16N2O2	160.121	M-H20-H	141.103	4
141.103	HMDB0006078	Putreanine	C7H17N2O2	161.129	M-H20-H	141.103	0
141.103	HMDB0006009	Isoputreanine	C7H16N2O2	160.121	M-H20-H	141.103	4
141.103	HMDB0002038	N(6)-Methyllysine	C7H16N2O2	160.121	M-H20-H	141.103	4
141.103	HMDB0015154	Bethanechol	C7H17N2O2	161.129	M-H20-H	141.103	0
142.066	HMDB0244865	1-Benzazepine	C10H9N	143.073	M-H	142.066	1
142.066	HMDB0243964	1-Naphthylamine	C10H9N	143.073	M-H	142.066	1
142.066	HMDB0247450	8-Methylquinoline	C10H9N	143.073	M-H	142.066	1
142.066	HMDB0042004	Quinaldine	C10H9N	143.073	M-H	142.066	1
142.066	HMDB0041802	2-Aminonaphthalene	C10H9N	143.073	M-H	142.066	1
142.066	HMDB0040048	3,4-Dihydro-4-[(5-methyl-2-furanyl)methylene]-2H-pyrrole	C10H11NO	161.084	M-H20-H	142.066	3
142.066	HMDB0040042	3-[(5-Methyl-2-furanyl)methyl]-1H-pyrrole	C10H11NO	161.084	M-H20-H	142.066	3
142.066	HMDB0040028	1-(2,3-Dihydro-1H-pyrrolizin-5-yl)-2-propen-1-one	C10H11NO	161.084	M-H20-H	142.066	3
142.066	HMDB0033115	6-Methylquinoline	C10H9N	143.073	M-H	142.066	1
142.066	HMDB0030267	(R)-Boschniakine	C10H11NO	161.084	M-H20-H	142.066	3
142.066	HMDB0003447	Tryptophol	C10H11NO	161.084	M-H20-H	142.066	3
143.05	HMDB0253689	ISOSAFROLE	C10H10O2	162.068	M-H20-H	143.05	2
143.05	HMDB0246571	Styrylacetic acid	C10H10O2	162.068	M-H20-H	143.05	2
143.05	HMDB0060335	1,2-Dihydronaphthalene-1,2-diol	C10H10O2	162.068	M-H20-H	143.05	2
143.05	HMDB0060301	(1S,2R)-Naphthalene 1,2-oxide	C10H8O	144.058	M-H	143.05	2
143.05	HMDB0303905	(E)-methyl ester 3-phenyl-2-propenoic acid	C10H10O2	162.068	M-H20-H	143.05	2
143.05	HMDB0302382	1,3-Diacetylbenzene	C10H10O2	162.068	M-H20-H	143.05	2
143.05	HMDB0302383	1,4-Diacetylbenzene	C10H10O2	162.068	M-H20-H	143.05	2
143.05	HMDB0033830	Cassiastearoptene	C10H10O2	162.068	M-H20-H	143.05	2
143.05	HMDB0040577	Cinnamyl formate	C10H10O2	162.068	M-H20-H	143.05	2
143.05	HMDB0029714	4,5-Dihydro-1-benzoxepin-3(2H)-one	C10H10O2	162.068	M-H20-H	143.05	2
143.05	HMDB0033591	Safrole	C10H10O2	162.068	M-H20-H	143.05	2
143.05	HMDB0033833	Methyl cinnamate	C10H10O2	162.068	M-H20-H	143.05	2
143.05	HMDB0032611	3-(4-Methoxyphenyl)-2-propenal	C10H10O2	162.068	M-H20-H	143.05	2
143.05	HMDB0040592	Allyl benzoate	C10H10O2	162.068	M-H20-H	143.05	2
143.05	HMDB0038893	3,6-Dimethyl-2(3H)-benzofuranone	C10H10O2	162.068	M-H20-H	143.05	2
143.05	HMDB0031001	(Z)-2-Decene-4,6,8-triyn-1-ol	C10H8O	144.058	M-H	143.05	2
143.05	HMDB0012322	2-Naphthol	C10H8O	144.058	M-H	143.05	2
143.05	HMDB0012138	1-Naphthol	C10H8O	144.058	M-H	143.05	2
143.05	HMDB0006215	Naphthalene epoxide	C10H8O	144.058	M-H	143.05	2
144.031	HMDB0000802	Pterin	C6H5N5O	163.049	M-H20-H	144.031	3
144.045	HMDB0249616	2-Methyl-2H-1,3-benzoxazin-4(3H)-one	C9H9NO2	163.063	M-H20-H	144.045	3
144.045	HMDB0246595	4,1-Benzoxazepine	C9H7NO	145.053	M-H	144.045	1
144.045	HMDB0243900	1-Hydroxyisoquinoline	C9H7NO	145.053	M-H	144.045	1
144.045	HMDB0062406	4-Oxo-1-(3-pyridyl)-1-butanone	C9H9NO2	163.063	M-H20-H	144.045	3
144.045	HMDB0246939	6-Hydroxy-3,4-dihydro-2(1H)-quinolinone	C9H9NO2	163.063	M-H20-H	144.045	3
144.045	HMDB0246466	4-Hydroxyquinoline	C9H7NO	145.053	M-H	144.045	1
144.045	HMDB0029737	Indole-3-carboxaldehyde	C9H7NO	145.053	M-H	144.045	1
144.045	HMDB0004186	3-Methyldioxyindole	C9H9NO2	163.063	M-H20-H	144.045	3
144.045	HMDB0001424	4-(3-Pyridyl)-3-butenoic acid	C9H9NO2	163.063	M-H20-H	144.045	3
145.029	HMDB0244733	1H-Indene-1,2(3H)-dione	C9H6O2	146.037	M-H	145.03	1
145.029	HMDB0254568	METHYL 4-FORMYLBENZOATE	C9H8O3	164.047	M-H20-H	145.029	2
145.029	HMDB0062605	Methyl Phenylglyoxalate	C9H8O3	164.047	M-H20-H	145.029	2
145.029	HMDB0253625	Isocoumarin	C9H6O2	146.037	M-H	145.03	1
145.029	HMDB0041592	Coumarinic acid	C9H8O3	164.047	M-H20-H	145.029	2
145.029	HMDB0030677	cis-p-Coumaric acid	C9H8O3	164.047	M-H20-H	145.029	2
145.029	HMDB0032938	Chromone	C9H6O2	146.037	M-H	145.03	1
145.029	HMDB0033183	2-Benzofurancarboxaldehyde	C9H6O2	146.037	M-H	145.03	1
145.029	HMDB0012225	Enol-phenylpyruvate	C9H8O3	164.047	M-H20-H	145.029	2
145.029	HMDB0002359	Phenylpropiolic acid	C9H6O2	146.037	M-H	145.03	1
145.029	HMDB0001713	m-Coumaric acid	C9H8O3	164.047	M-H20-H	145.029	2
145.029	HMDB0001218	Coumarin	C9H6O2	146.037	M-H	145.03	1
145.029	HMDB0002035	4-Hydroxycinnamic acid	C9H8O3	164.047	M-H20-H	145.029	2
145.029	HMDB0000205	Phenylpyruvic acid	C9H8O3	164.047	M-H20-H	145.029	2
145.029	HMDB0002641	2-Hydroxycinnamic acid	C9H8O3	164.047	M-H20-H	145.029	2
146.047	HMDB0247125	2-Pyrazinoylguanidine	C6H7N5O	165.065	M-H20-H	146.047	3
146.047	HMDB0245002	2-Amino-6-methoxypurine	C6H7N5O	165.065	M-H20-H	146.047	3
146.047	HMDB0006040	N2-Methylguanine	C6H7N5O	165.065	M-H20-H	146.047	3
146.047	HMDB0003282	1-Methylguanine	C6H7N5O	165.065	M-H20-H	146.047	3
146.047	HMDB0001566	3-Methylguanine	C6H7N5O	165.065	M-H20-H	146.047	3
146.047	HMDB0000897	7-Methylguanine	C6H7N5O	165.065	M-H20-H	146.047	3
146.061	HMDB0256428	Phenyl-Alanine	C9H11NO2	165.079	M-H20-H	146.061	2
146.061	HMDB0254550	methoxyindole	C9H9NO	147.068	M-H	146.061	2
146.061	HMDB0250790	D-Phenyl alanine	C9H11NO2	165.079	M-H20-H	146.061	2
146.061	HMDB0246418	4-Ethoxybenzamide	C9H11NO2	165.079	M-H20-H	146.061	2
146.061	HMDB0244978	2-Amino-3-(4-hydroxyphenyl)propanal	C9H11NO2	165.079	M-H20-H	146.061	2
146.061	HMDB0244732	(3,5-Dimethylphenyl)carbamic acid	C9H11NO2	165.079	M-H20-H	146.061	2
146.061	HMDB0243912	1-Isopropyl-4-nitrobenzene	C9H11NO2	165.079	M-H20-H	146.061	2
146.061	HMDB0062407	5-(3-Pyridyl)-2-hydroxytetrahydrofuran	C9H11NO2	165.079	M-H20-H	146.061	2
146.061	HMDB0256402	Phenethyl isocyanate	C9H9NO	147.068	M-H	146.061	2
146.061	HMDB0255013	N-(4-Methoxyphenyl)acetamide	C9H11NO2	165.079	M-H20-H	146.061	2
146.061	HMDB0245110	Ethenzamide	C9H11NO2	165.079	M-H20-H	146.061	2
146.061	HMDB0250263	Cinnamamide	C9H9NO	147.068	M-H	146.061	2
146.061	HMDB0304943	3-Methyloxindole	C9H9NO	147.068	M-H	146.061	2
146.061	HMDB0062402	4-Hydroxy-1-(3-pyridinyl)-1-butanone	C9H11NO2	165.079	M-H20-H	146.061	2
146.061	HMDB0252029	Ethyl 3-aminobenzoate	C9H11NO2	165.079	M-H20-H	146.061	2
146.061	HMDB0246822	5-Methoxyindole	C9H9NO	147.068	M-H	146.061	2
146.061	HMDB0059934	Benzyl glycinate	C9H11NO2	165.079	M-H20-H	146.061	2
146.061	HMDB0302634	N,N-Dimethylanthranilic acid	C9H11NO2	165.079	M-H20-H	146.061	2
146.061	HMDB0040011	3-(2-Furanylmethyl)-1H-pyrrole	C9H9NO	147.068	M-H	146.061	2
146.061	HMDB0033589	Ethyl 2-aminobenzoate	C9H11NO2	165.079	M-H20-H	146.061	2
146.061	HMDB0040009	4-(2-Furanylmethylene)-3,4-dihydro-2H-pyrrole	C9H9NO	147.068	M-H	146.061	2
146.061	HMDB0033485	Gentiatibetine	C9H11NO2	165.079	M-H20-H	146.061	2
146.061	HMDB0034169	Methyl N-methylanthranilate	C9H11NO2	165.079	M-H20-H	146.061	2
146.061	HMDB0030204	1-(2-Furanylmethyl)-1H-pyrrole	C9H9NO	147.068	M-H	146.061	2
146.061	HMDB0246304	4-(Dimethylamino)benzoic acid	C9H11NO2	165.079	M-H20-H	146.061	2
146.061	HMDB0250791	D-Phenylalanine	C9H11NO2	165.079	M-H20-H	146.061	2
146.061	HMDB0006044	Norsalsolinol	C9H11NO2	165.079	M-H20-H	146.061	2
146.061	HMDB0005785	Indole-3-carbinol	C9H9NO	147.068	M-H	146.061	2
146.061	HMDB0001007	3-Pyridinebutanoic acid	C9H11NO2	165.079	M-H20-H	146.061	2
146.061	HMDB0004992	Benzocaine	C9H11NO2	165.079	M-H20-H	146.061	2
146.061	HMDB0000159	L-Phenylalanine	C9H11NO2	165.079	M-H20-H	146.061	2
147.045	HMDB0260012	3a,4,5,6,7,7a-Hexahydroindene-1,2,3-trione	C9H10O3	166.063	M-H20-H	147.045	3
147.045	HMDB0255997	Oxonal	C9H8O2	148.052	M-H	147.045	0
147.045	HMDB0254937	1,2,3,6-Tetrahydromethylphthalic anhydride	C9H10O3	166.063	M-H20-H	147.045	3
147.045	HMDB0253619	3,4-Dihydro-1H-2-benzopyran-1-one	C9H8O2	148.052	M-H	147.045	0
147.045	HMDB0245936	3-Methyltetrahydrophthalic anhydride	C9H10O3	166.063	M-H20-H	147.045	3
147.045	HMDB0124925	3-Hydroxy-3-phenylpropanoic acid	C9H10O3	166.063	M-H20-H	147.045	3
147.045	HMDB0041611	Ethyl 2-furanacrylate	C9H10O3	166.063	M-H20-H	147.045	3
147.045	HMDB0062348	3,5-Dimethoxybenzaldehyde	C9H10O3	166.063	M-H20-H	147.045	3
147.045	HMDB0059969	3-Methoxyphenylacetic acid	C9H10O3	166.063	M-H20-H	147.045	3
147.045	HMDB0062590	Tropate	C9H10O3	166.063	M-H20-H	147.045	3
147.045	HMDB0256081	Paeonol	C9H10O3	166.063	M-H20-H	147.045	3
147.045	HMDB0041683	4-Hydroxyphenyl-2-propionic acid	C9H10O3	166.063	M-H20-H	147.045	3
147.045	HMDB0301734	Methoxyphenylacetic acid	C9H10O3	166.063	M-H20-H	147.045	3
147.045	HMDB0032138	3,4-Dimethoxybenzaldehyde	C9H10O3	166.063	M-H20-H	147.045	3
147.045	HMDB0036626	3,4-Dihydro-2H-1-benzopyran-2-one	C9H8O2	148.052	M-H	147.045	0
147.045	HMDB0031132	3,4-Dihydroxyphenylacetone	C9H10O3	166.063	M-H20-H	147.045	3
147.045	HMDB0032947	Di-2-furanylmethane	C9H8O2	148.052	M-H	147.045	0
147.045	HMDB0032639	Methyl 4-methoxybenzoate	C9H10O3	166.063	M-H20-H	147.045	3
147.045	HMDB0032573	Ethylparaben	C9H10O3	166.063	M-H20-H	147.045	3
147.045	HMDB0035243	1-Phenyl-1,2-propanedione	C9H8O2	148.052	M-H	147.045	0
147.045	HMDB0032605	Methyl 2-methoxybenzoate	C9H10O3	166.063	M-H20-H	147.045	3
147.045	HMDB0033752	3-(2-Hydroxyphenyl)propanoic acid	C9H10O3	166.063	M-H20-H	147.045	3
147.045	HMDB0034243	Ipomeanine	C9H10O3	166.063	M-H20-H	147.045	3
147.045	HMDB0040645	3-Hydroxy-1-(4-hydroxyphenyl)-1-propanone	C9H10O3	166.063	M-H20-H	147.045	3
147.045	HMDB0032030	Guaicyl acetate	C9H10O3	166.063	M-H20-H	147.045	3
147.045	HMDB0029665	Ethyl vanillin	C9H10O3	166.063	M-H20-H	147.045	3
147.045	HMDB0034993	4-Methoxybenzyl formate	C9H10O3	166.063	M-H20-H	147.045	3
147.045	HMDB0247918	Acetovanillone	C9H10O3	166.063	M-H20-H	147.045	3
147.045	HMDB0029817	Ethyl salicylate	C9H10O3	166.063	M-H20-H	147.045	3
147.045	HMDB0031725	(E)-3-(2-Hydroxyphenyl)-2-propenal	C9H8O2	148.052	M-H	147.045	0
147.045	HMDB0040986	p-Coumaraldehyde	C9H8O2	148.052	M-H	147.045	0
147.045	HMDB0005175	Homovanillin	C9H10O3	166.063	M-H20-H	147.045	3
147.045	HMDB0002229	3-Phenoxypropionic acid	C9H10O3	166.063	M-H20-H	147.045	3
147.045	HMDB0002072	4-Methoxyphenylacetic acid	C9H10O3	166.063	M-H20-H	147.045	3
147.045	HMDB0000930	trans-Cinnamic acid	C9H8O2	148.052	M-H	147.045	0
147.045	HMDB0000779	Phenyllactic acid	C9H10O3	166.063	M-H20-H	147.045	3
147.045	HMDB0000748	L-3-Phenyllactic acid	C9H10O3	166.063	M-H20-H	147.045	3
147.045	HMDB0000567	Cinnamic acid	C9H8O2	148.052	M-H	147.045	0
147.045	HMDB0000375	3-(3-Hydroxyphenyl)propanoic acid	C9H10O3	166.063	M-H20-H	147.045	3
147.045	HMDB0002199	Desaminotyrosine	C9H10O3	166.063	M-H20-H	147.045	3
147.045	HMDB0000563	D-Phenyllactic acid	C9H10O3	166.063	M-H20-H	147.045	3
148.052	HMDB0060362	2,4-Diamino-6-nitrotoluene	C7H9N3O2	167.069	M-H20-H	148.051	3
148.052	HMDB0029873	(S)-Spinacine	C7H9N3O2	167.069	M-H20-H	148.051	3
149.036	HMDB0246840	5-Propynyluracil	C7H6N2O2	150.043	M-H	149.036	0
149.036	HMDB0251017	Dephostatin	C7H8N2O3	168.053	M-H20-H	149.035	3
149.036	HMDB0059778	2-Pyrroloylglycine	C7H8N2O3	168.053	M-H20-H	149.035	3
149.036	HMDB0013159	2,3-Diaminosalicylic acid	C7H8N2O3	168.053	M-H20-H	149.035	3
150.042	HMDB0249989	(S)-2-Amino-4-methylsulfanyl-butane-1-thiol	C5H13NS2	151.049	M-H	150.042	3
150.042	HMDB0247457	8-Oxo-7,8-dihydrodeoxyguanine	C5H5N5O	151.049	M-H	150.042	0
150.042	HMDB0000542	8-Hydroxyadenine	C5H5N5O	151.049	M-H	150.042	0
150.042	HMDB0000403	2-Hydroxyadenine	C5H5N5O	151.049	M-H	150.042	0
150.042	HMDB0000132	Guanine	C5H5N5O	151.049	M-H	150.042	0
151.015	HMDB0255347	1,6-Dinitrocyclohexa-1,4-diene	C6H6N2O4	170.033	M-H20-H	151.014	3
151.015	HMDB0255345	1,5-Dinitrocyclohexa-1,4-diene	C6H6N2O4	170.033	M-H20-H	151.014	3
151.051	HMDB0255171	n-methyl-6-oxo-1,6-dihydropyridine-3-carboxamide	C7H8N2O2	152.059	M-H	151.051	2
151.051	HMDB0254609	Methyl pyridone carboxamide	C7H8N2O2	152.059	M-H	151.051	2
151.051	HMDB0252027	Ethyl 2,3-dicyanopropionate	C7H8N2O2	152.059	M-H	151.051	2
151.051	HMDB0246451	4-Hydroxybenzohydrazide	C7H8N2O2	152.059	M-H	151.051	2
151.051	HMDB0246137	N-Methyl-4-oxo-1,4-dihydropyridine-3-carboxamide	C7H8N2O2	152.059	M-H	151.051	2
151.051	HMDB0245152	2-Hydroxybenzohydrazide	C7H8N2O2	152.059	M-H	151.051	2
151.051	HMDB0244956	2-(Pyridin-2-ylamino)acetic acid	C7H8N2O2	152.059	M-H	151.051	2
151.051	HMDB0244157	1,3-Benzodioxole-5,6-diamine	C7H8N2O2	152.059	M-H	151.051	2
151.051	HMDB0255170	N-Methyl-4-nitroaniline	C7H8N2O2	152.059	M-H	151.051	2
151.051	HMDB0004193	N1-Methyl-2-pyridone-5-carboxamide	C7H8N2O2	152.059	M-H	151.051	2
151.051	HMDB0004194	N1-Methyl-4-pyridone-3-carboxamide	C7H8N2O2	152.059	M-H	151.051	2
151.088	HMDB0254985	N-(2-Cyanoethyl)valine	C8H14N2O2	170.106	M-H20-H	151.087	3
151.088	HMDB0252105	Etiracetam	C8H14N2O2	170.106	M-H20-H	151.087	3
151.088	HMDB0245733	2-Isopropyl-6-methyl-4-pyrimidone	C8H12N2O	152.095	M-H	151.088	1
151.088	HMDB0032381	2-Methoxy-(3 or 5 or 6)-isopropylpyrazine	C8H12N2O	152.095	M-H	151.088	1
151.088	HMDB0040052	2-Isopropyl-5-methoxypyrazine	C8H12N2O	152.095	M-H	151.088	1
151.088	HMDB0033926	(3xi,6xi)-Cyclo(alanylvalyl)	C8H14N2O2	170.106	M-H20-H	151.087	3
151.088	HMDB0040053	2-Isopropyl-6-methoxypyrazine	C8H12N2O	152.095	M-H	151.088	1
151.088	HMDB0040340	2-Isopropyl-3-methoxypyrazine	C8H12N2O	152.095	M-H	151.088	1
151.088	HMDB0015333	Levetiracetam	C8H14N2O2	170.106	M-H20-H	151.087	3
152.071	HMDB0255379	2-Cyanohept-2-enoic acid	C8H11NO2	153.079	M-H	152.072	2
152.071	HMDB0255158	N-Hydroxyphenetidine	C8H11NO2	153.079	M-H	152.072	2
152.071	HMDB0251235	Diethadione	C8H13NO3	171.09	M-H20-H	152.071	2
152.071	HMDB0249423	Bucrilate	C8H11NO2	153.079	M-H	152.072	2
152.071	HMDB0244914	2-(2-Amino-1-hydroxyethyl)phenol	C8H11NO2	153.079	M-H	152.072	2
152.071	HMDB0255737	Norfenefrine	C8H11NO2	153.079	M-H	152.072	2
152.071	HMDB0247190	N-[(3s)-2-Oxotetrahydrofuran-3-Yl]butanamide	C8H13NO3	171.09	M-H20-H	152.071	2
152.071	HMDB0246408	4-Deoxypyridoxine	C8H11NO2	153.079	M-H	152.072	2
152.071	HMDB0249472	Enbucrilate	C8H11NO2	153.079	M-H	152.072	2
152.071	HMDB0012309	Vanillylamine	C8H11NO2	153.079	M-H	152.072	2
152.071	HMDB0004825	p-Octopamine	C8H11NO2	153.079	M-H	152.072	2
152.071	HMDB0000073	Dopamine	C8H11NO2	153.079	M-H	152.072	2
152.996	HMDB0245296	2-Phosphonopropionic acid	C3H7O5P	154.003	M-H	152.996	2
152.996	HMDB0252849	Glycerophosphoric acid	C3H9O6P	172.014	M-H20-H	152.995	2
152.996	HMDB0000126	Glycerol 3-phosphate	C3H9O6P	172.014	M-H20-H	152.995	2
152.996	HMDB0002520	beta-Glycerophosphoric acid	C3H9O6P	172.014	M-H20-H	152.995	2
153.03	HMDB0247941	Acipimox	C6H6N2O3	154.038	M-H	153.031	1
153.03	HMDB0246341	4-Amino-2-nitrophenol	C6H6N2O3	154.038	M-H	153.031	1
153.03	HMDB0244990	2-Amino-4-nitrophenol	C6H6N2O3	154.038	M-H	153.031	1
153.03	HMDB0034322	L-alpha-Amino-5-oxo-2(5H)-isoxazolepropanoic acid	C6H8N2O4	172.048	M-H20-H	153.03	3
153.03	HMDB0001212	Hydantoin-5-propionic acid	C6H8N2O4	172.048	M-H20-H	153.03	3
153.067	HMDB0254632	Methylene bisacrylamide	C7H10N2O2	154.074	M-H	153.067	1
153.067	HMDB0247095	6-n-Propyluracil	C7H10N2O2	154.074	M-H	153.067	1
153.067	HMDB0255276	N,N'-METHYLENEBISACRYLAMIDE	C7H10N2O2	154.074	M-H	153.067	1
153.067	HMDB0253141	Hexahydropyrrolo[1,2-a]pyrazine-1,4-dione	C7H10N2O2	154.074	M-H	153.067	1
153.067	HMDB0000721	Glycylproline	C7H12N2O3	172.085	M-H20-H	153.066	3
153.067	HMDB0011178	Prolylglycine	C7H12N2O3	172.085	M-H20-H	153.066	3
153.067	HMDB0252876	Glycyl-D-proline	C7H12N2O3	172.085	M-H20-H	153.066	3
153.067	HMDB0242137	(S)-Hexahydropyrrolo[1,2-a]pyrazine-1,4-dione	C7H10N2O2	154.074	M-H	153.067	1
153.103	HMDB0254718	Milameline	C8H14N2O	154.111	M-H	153.103	2
153.103	HMDB0259596	Loline	C8H14N2O	154.111	M-H	153.103	2
155.083	HMDB0252452	Formyllysine	C7H14N2O3	174.1	M-H20-H	155.082	4
155.083	HMDB0029127	Valylglycine	C7H14N2O3	174.1	M-H20-H	155.082	4
155.083	HMDB0028854	Glycylvaline	C7H14N2O3	174.1	M-H20-H	155.082	4
155.083	HMDB0094702	Gly-Norvaline	C7H14N2O3	174.1	M-H20-H	155.082	4
155.083	HMDB0242468	(2-Ethylcrotonoyl)urea	C7H12N2O2	156.09	M-H	155.083	0
155.083	HMDB0242109	N(5)-Acetylornithine	C7H14N2O3	174.1	M-H20-H	155.082	4
155.083	HMDB0240589	N5-Acetylornithine	C7H14N2O3	174.1	M-H20-H	155.082	4
155.083	HMDB0259740	val-gly	C7H14N2O3	174.1	M-H20-H	155.082	4
155.083	HMDB0034365	L-Theanine	C7H14N2O3	174.1	M-H20-H	155.082	4
155.083	HMDB0003357	N2-Acetylornithine	C7H14N2O3	174.1	M-H20-H	155.082	4
155.119	HMDB0252051	Ethyl lysine	C8H18N2O2	174.137	M-H20-H	155.118	2
155.119	HMDB0246231	N-(3-(Dimethylamino)propyl)acrylamide	C8H16N2O	156.126	M-H	155.119	1
155.119	HMDB0255094	N-Butyl-N-(4-hydroxybutyl)nitrosamine	C8H18N2O2	174.137	M-H20-H	155.118	2
155.119	HMDB0013287	Ne,Ne dimethyllysine	C8H18N2O2	174.137	M-H20-H	155.118	2
157.077	HMDB0246274	3h-Serotonin	C10H12N2O	176.095	M-H20-H	157.077	1
157.077	HMDB0245385	2,3-Diaminonaphthalene	C10H10N2	158.084	M-H	157.077	2
157.077	HMDB0244064	1,2-Diaminonaphthalene	C10H10N2	158.084	M-H	157.077	2
157.077	HMDB0244231	1,5-Naphthalenediamine	C10H10N2	158.084	M-H	157.077	2
157.077	HMDB0255154	N-hydroxyl-tryptamine	C10H12N2O	176.095	M-H20-H	157.077	1
157.077	HMDB0255591	Nicotyrine	C10H10N2	158.084	M-H	157.077	2
157.077	HMDB0001046	Cotinine	C10H12N2O	176.095	M-H20-H	157.077	1
157.077	HMDB0000259	Serotonin	C10H12N2O	176.095	M-H20-H	157.077	1
157.077	HMDB0243836	1-Benzylimidazole	C10H10N2	158.084	M-H	157.077	2
157.077	HMDB0246502	4-Methylaminorex	C10H12N2O	176.095	M-H20-H	157.077	1
158.061	HMDB0258099	1,2,3,4-Tetrahydroisoquinolin-1-yl formate	C10H11NO2	177.079	M-H20-H	158.061	3
158.061	HMDB0257988	3-(2-Hydroperoxyethyl)-1H-indole	C10H11NO2	177.079	M-H20-H	158.061	3
158.061	HMDB0246650	1,2,3,4-Tetrahydroisoquinoline-1-carboxylic acid	C10H11NO2	177.079	M-H20-H	158.061	3
158.061	HMDB0246337	4-Amino-1-naphthol	C10H9NO	159.068	M-H	158.061	1
158.061	HMDB0244117	1,2,3,4-Tetrahydroisoquinoline-3-carboxylic acid	C10H11NO2	177.079	M-H20-H	158.061	3
158.061	HMDB0245312	2-Quinolinylmethanol	C10H9NO	159.068	M-H	158.061	1
158.061	HMDB0062503	N-Hydroxy-1-aminonaphthalene	C10H9NO	159.068	M-H	158.061	1
158.061	HMDB0244545	5,6-Methylenedioxy-2-aminoindane	C10H11NO2	177.079	M-H20-H	158.061	3
158.061	HMDB0304392	indole-3-glycol	C10H11NO2	177.079	M-H20-H	158.061	3
158.061	HMDB0243817	1-Amino-2-naphthol	C10H9NO	159.068	M-H	158.061	1
158.061	HMDB0252440	Formamide, N-[(1Z)-2-(4-methoxyphenyl)ethenyl]-	C10H11NO2	177.079	M-H20-H	158.061	3
158.061	HMDB0060063	N,N-dimethylindoliumolate	C10H11NO2	177.079	M-H20-H	158.061	3
158.061	HMDB0012490	1,2-Dehydrosalsolinol	C10H11NO2	177.079	M-H20-H	158.061	3
158.061	HMDB0040045	5-[2H-Pyrrol-4-(3H)-ylidenemethyl]-2-furanmethanol	C10H11NO2	177.079	M-H20-H	158.061	3
158.061	HMDB0037693	2-Propenyl 2-aminobenzoate	C10H11NO2	177.079	M-H20-H	158.061	3
158.061	HMDB0033482	Plantagonine	C10H11NO2	177.079	M-H20-H	158.061	3
158.061	HMDB0001855	5-Hydroxytryptophol	C10H11NO2	177.079	M-H20-H	158.061	3
158.061	HMDB0001190	Indoleacetaldehyde	C10H9NO	159.068	M-H	158.061	1
158.925	HMDB0000250	Pyrophosphate	H4O7P2	177.943	M-H20-H	158.925	2
160.04	HMDB0257859	1-Methyl-1H-indole-3,5,6-triol	C9H9NO3	179.058	M-H20-H	160.04	2
160.04	HMDB0253469	Indole-5-carboxylic acid	C9H7NO2	161.048	M-H	160.04	1
160.04	HMDB0248030	Adrenolutin	C9H9NO3	179.058	M-H20-H	160.04	2
160.04	HMDB0245300	2-Propenamide, 3-(3,4-dihydroxyphenyl)-	C9H9NO3	179.058	M-H20-H	160.04	2
160.04	HMDB0244237	1,5-Isoquinolinediol	C9H7NO2	161.048	M-H	160.04	1
160.04	HMDB0012884	Adrenochrome	C9H9NO3	179.058	M-H20-H	160.04	2
160.04	HMDB0255046	N-Acetyl-2-hydroxybenzamide	C9H9NO3	179.058	M-H20-H	160.04	2
160.04	HMDB0251902	Erbstatin	C9H9NO3	179.058	M-H20-H	160.04	2
160.04	HMDB0240311	2,8-Quinolinediol	C9H7NO2	161.048	M-H	160.04	1
160.04	HMDB0245468	2,4-Quinolinediol	C9H7NO2	161.048	M-H	160.04	1
160.04	HMDB0245908	3-Hydroxyquinolin-2(1h)-One	C9H7NO2	161.048	M-H	160.04	1
160.04	HMDB0060289	Quinoline-4,8-diol	C9H7NO2	161.048	M-H	160.04	1
160.04	HMDB0032398	Methyl n-formylanthranilate	C9H9NO3	179.058	M-H20-H	160.04	2
160.04	HMDB0032595	1-(4-Methoxyphenyl)-2-nitroethylene	C9H9NO3	179.058	M-H20-H	160.04	2
160.04	HMDB0031172	3-Formyl-6-hydroxyindole	C9H7NO2	161.048	M-H	160.04	1
160.04	HMDB0004077	4,6-Dihydroxyquinoline	C9H7NO2	161.048	M-H	160.04	1
160.04	HMDB0003320	Indole-3-carboxylic acid	C9H7NO2	161.048	M-H	160.04	1
160.04	HMDB0002285	2-Indolecarboxylic acid	C9H7NO2	161.048	M-H	160.04	1
160.04	HMDB0000992	3-Succinoylpyridine	C9H9NO3	179.058	M-H20-H	160.04	2
160.04	HMDB0000714	Hippuric acid	C9H9NO3	179.058	M-H20-H	160.04	2
160.04	HMDB0246328	4-Acetamidobenzoic acid	C9H9NO3	179.058	M-H20-H	160.04	2
162.042	HMDB0254585	Methyl diethyldithiocarbamate	C6H13NS2	163.049	M-H	162.042	1
162.042	HMDB0031187	Thialdine	C6H13NS2	163.049	M-H	162.042	1
162.042	HMDB0006037	8-Hydroxy-7-methylguanine	C6H7N5O2	181.06	M-H20-H	162.042	2
162.042	HMDB0000802	Pterin	C6H5N5O	163.049	M-H	162.042	1
162.056	HMDB0249616	2-Methyl-2H-1,3-benzoxazin-4(3H)-one	C9H9NO2	163.063	M-H	162.056	2
162.056	HMDB0062406	4-Oxo-1-(3-pyridyl)-1-butanone	C9H9NO2	163.063	M-H	162.056	2
162.056	HMDB0246939	6-Hydroxy-3,4-dihydro-2(1H)-quinolinone	C9H9NO2	163.063	M-H	162.056	2
162.056	HMDB0244981	2-Amino-3-hydroxy-3-phenylpropanoic acid	C9H11NO3	181.074	M-H20-H	162.056	2
162.056	HMDB0060280	4,6,7-Trihydroxy-1,2,3,4-tetrahydroisoquinoline	C9H11NO3	181.074	M-H20-H	162.056	2
162.056	HMDB0250803	D-Tyrosine	C9H11NO3	181.074	M-H20-H	162.056	2
162.056	HMDB0006050	o-Tyrosine	C9H11NO3	181.074	M-H20-H	162.056	2
162.056	HMDB0004186	3-Methyldioxyindole	C9H9NO2	163.063	M-H	162.056	2
162.056	HMDB0003831	Beta-Tyrosine	C9H11NO3	181.074	M-H20-H	162.056	2
162.056	HMDB0002184	L-Threo-3-Phenylserine	C9H11NO3	181.074	M-H20-H	162.056	2
162.056	HMDB0001424	4-(3-Pyridyl)-3-butenoic acid	C9H9NO2	163.063	M-H	162.056	2
162.056	HMDB0001119	4-Hydroxy-4-(3-pyridyl)-butanoic acid	C9H11NO3	181.074	M-H20-H	162.056	2
162.056	HMDB0059720	Meta-Tyrosine	C9H11NO3	181.074	M-H20-H	162.056	2
162.056	HMDB0000158	L-Tyrosine	C9H11NO3	181.074	M-H20-H	162.056	2
163.051	HMDB0253671	Isophthalamide	C8H8N2O2	164.059	M-H	163.051	0
163.051	HMDB0249059	Benzoylurea	C8H8N2O2	164.059	M-H	163.051	0
163.051	HMDB0246019	3,4-Dephostatin, Ethyl-	C8H10N2O3	182.069	M-H20-H	163.051	3
163.051	HMDB0042006	Ricinine	C8H8N2O2	164.059	M-H	163.051	0
165.067	HMDB0254988	N-(2-Hydroxyethyl)nicotinamide	C8H10N2O2	166.074	M-H	165.067	1
165.067	HMDB0247540	3,4-Dihydroxyphenylacetamidine	C8H10N2O2	166.074	M-H	165.067	1
165.067	HMDB0248870	Barbital	C8H12N2O3	184.085	M-H20-H	165.066	2
166.062	HMDB0258202	Secnidazole	C7H11N3O3	185.08	M-H20-H	166.062	3
166.062	HMDB0060362	2,4-Diamino-6-nitrotoluene	C7H9N3O2	167.069	M-H	166.062	1
166.062	HMDB0029873	(S)-Spinacine	C7H9N3O2	167.069	M-H	166.062	1
166.062	HMDB0034912	(S)-N-(4,5-Dihydro-1-methyl-4-oxo-1H-imidazol-2-yl)alanine	C7H11N3O3	185.08	M-H20-H	166.062	3
167.061	HMDB0257007	Pyrroloquinoline	C11H8N2	168.069	M-H	167.061	1
167.061	HMDB0247024	5H-Pyrido[4,3-b]indole	C11H8N2	168.069	M-H	167.061	1
167.061	HMDB0244904	1H-Pyrrolo[2,3-f]quinoline	C11H8N2	168.069	M-H	167.061	1
167.061	HMDB0244282	4'-(Imidazol-1-yl)acetophenone	C11H10N2O	186.079	M-H20-H	167.061	2
167.061	HMDB0243803	1-Naphthylurea	C11H10N2O	186.079	M-H20-H	167.061	2
167.061	HMDB0245038	1H-Imidazole, 2-(2-benzofuranyl)-4,5-dihydro-	C11H10N2O	186.079	M-H20-H	167.061	2
167.061	HMDB0012897	beta-Carboline	C11H8N2	168.069	M-H	167.061	1
167.061	HMDB0303405	4-Methoxy-1H-indole-3-acetonitrile	C11H10N2O	186.079	M-H20-H	167.061	2
167.061	HMDB0040973	1-Methoxy-1H-indole-3-acetonitrile	C11H10N2O	186.079	M-H20-H	167.061	2
167.082	HMDB0259943	xymedon	C8H12N2O2	168.09	M-H	167.083	2
167.082	HMDB0246610	4,5-Dimethoxybenzene-1,2-diamine	C8H12N2O2	168.09	M-H	167.083	2
167.082	HMDB0028695	Alanylproline	C8H14N2O3	186.1	M-H20-H	167.082	1
167.082	HMDB0062696	Pyridoxaminium(1+)	C8H13N2O2	169.097	M-H	167.083	2
167.082	HMDB0029010	Prolyl-Alanine	C8H14N2O3	186.1	M-H20-H	167.082	1
167.082	HMDB0303321	L,L-Cyclo(prolylalanyl)	C8H12N2O2	168.09	M-H	167.083	2
167.082	HMDB0244241	Hexamethylene diisocyanate	C8H12N2O2	168.09	M-H	167.083	2
167.082	HMDB0001431	Pyridoxamine	C8H12N2O2	168.09	M-H	167.083	2
168.045	HMDB0247065	6-Fluoropyridoxol	C8H10FNO3	187.064	M-H20-H	168.046	4
168.045	HMDB0000734	Indoleacrylic acid	C11H9NO2	187.063	M-H20-H	168.045	3
168.045	HMDB0243960	1-Naphthyl isocyanate	C11H7NO	169.053	M-H	168.045	1
168.045	HMDB0040768	N-(2,5-Dihydroxyphenyl)pyridinium(1+)	C11H10NO2	188.071	M-H20-H	168.045	1
169.098	HMDB0254985	N-(2-Cyanoethyl)valine	C8H14N2O2	170.106	M-H	169.098	1
169.098	HMDB0247927	alpha-Acetyllysine	C8H16N2O3	188.116	M-H20-H	169.098	2
169.098	HMDB0246894	N-(3-Amino-3-oxopropyl)-L-valine	C8H16N2O3	188.116	M-H20-H	169.098	2
169.098	HMDB0029120	Valylalanine	C8H16N2O3	188.116	M-H20-H	169.098	2
169.098	HMDB0304555	DIBOA tetrahexose	C8H16N2O3	188.116	M-H20-H	169.098	2
169.098	HMDB0000446	N-alpha-Acetyl-L-lysine	C8H16N2O3	188.116	M-H20-H	169.098	2
169.098	HMDB0028700	Alanylvaline	C8H16N2O3	188.116	M-H20-H	169.098	2
169.098	HMDB0252105	Etiracetam	C8H14N2O2	170.106	M-H	169.098	1
169.098	HMDB0028929	Leucyl-Glycine	C8H16N2O3	188.116	M-H20-H	169.098	2
169.098	HMDB0028907	Isoleucyl-Glycine	C8H16N2O3	188.116	M-H20-H	169.098	2
169.098	HMDB0028844	Glycyl-Isoleucine	C8H16N2O3	188.116	M-H20-H	169.098	2
169.098	HMDB0033926	(3xi,6xi)-Cyclo(alanylvalyl)	C8H14N2O2	170.106	M-H	169.098	1
169.098	HMDB0000759	Glycylleucine	C8H16N2O3	188.116	M-H20-H	169.098	2
169.098	HMDB0000206	N6-Acetyl-L-lysine	C8H16N2O3	188.116	M-H20-H	169.098	2
169.098	HMDB0015333	Levetiracetam	C8H14N2O2	170.106	M-H	169.098	1
170.061	HMDB0248823	Azulenyl nitrone	C11H9NO	171.068	M-H	170.061	1
170.061	HMDB0245248	Naphthalene-2-carboxamide	C11H9NO	171.068	M-H	170.061	1
170.061	HMDB0245217	2-Methyl-2-phenylsuccinimide	C11H11NO2	189.079	M-H20-H	170.061	2
170.061	HMDB0243957	1-Naphthamide	C11H9NO	171.068	M-H	170.061	1
170.061	HMDB0029738	Indole-3-methyl acetate	C11H11NO2	189.079	M-H20-H	170.061	2
170.061	HMDB0002302	Indole-3-propionic acid	C11H11NO2	189.079	M-H20-H	170.061	2
170.061	HMDB0014970	Phensuximide	C11H11NO2	189.079	M-H20-H	170.061	2
172.077	HMDB0258019	3-(2-Methylperoxyethyl)-1H-indole	C11H13NO2	191.095	M-H20-H	172.076	3
172.077	HMDB0246491	4-Methoxy-2-naphthylamine	C11H11NO	173.084	M-H	172.077	1
172.077	HMDB0032887	4-Amino-2-methyl-1-naphthol	C11H11NO	173.084	M-H	172.077	1
172.077	HMDB0033560	(E)-5-(3,4,5,6-Tetrahydro-3-pyridylidenemethyl)-2-furanmethanol	C11H13NO2	191.095	M-H20-H	172.076	3
172.077	HMDB0001896	5-Methoxytryptophol	C11H13NO2	191.095	M-H20-H	172.076	3
172.077	HMDB0037113	1,2,5,6-Tetrahydro-4H-pyrrolo[3,2,1-ij]quinolin-4-one	C11H11NO	173.084	M-H	172.077	1
179.046	HMDB0254993	2'-Nitroacetanilide	C8H8N2O3	180.053	M-H	179.046	1
179.046	HMDB0059766	Picolinoylglycine	C8H8N2O3	180.053	M-H	179.046	1
179.046	HMDB0041912	Isonicotinylglycine	C8H8N2O3	180.053	M-H	179.046	1
179.046	HMDB0003269	Nicotinuric acid	C8H8N2O3	180.053	M-H	179.046	1
179.046	HMDB0015188	Mimosine	C8H10N2O4	198.064	M-H20-H	179.046	2
181.098	HMDB0248111	Alaptide	C9H14N2O2	182.106	M-H	181.098	0
181.098	HMDB0244796	4-Azaspiro[bicyclo[2.2.2]octane-2,2'-[1,4]oxazolidine]-5'-one	C9H14N2O2	182.106	M-H	181.098	0
183.056	HMDB0259356	Tyrphostin A1	C11H8N2O	184.064	M-H	183.056	1
183.056	HMDB0259770	VASICINONE	C11H10N2O2	202.074	M-H20-H	183.056	2
186.056	HMDB0246785	5-Ethyl-5-phenyl-1,3-oxazolidine-2,4-dione	C11H11NO3	205.074	M-H20-H	186.056	2
186.056	HMDB0000734	Indoleacrylic acid	C11H9NO2	187.063	M-H	186.056	1
186.056	HMDB0059765	3-Indolehydracrylic acid	C11H11NO3	205.074	M-H20-H	186.056	2
186.056	HMDB0303691	Methyl oxindole-3-acetate	C11H11NO3	205.074	M-H20-H	186.056	2
186.056	HMDB0033249	6-Chloro-N-(1-methylethyl)-1,3,5-triazine-2,4-diamine	C6H10ClN5	187.062	M-H	186.055	4
186.056	HMDB0040768	N-(2,5-Dihydroxyphenyl)pyridinium(1+)	C11H10NO2	188.071	M-H	186.057	4
186.056	HMDB0030179	Edulitine	C11H11NO3	205.074	M-H20-H	186.056	2
186.056	HMDB0000671	Indolelactic acid	C11H11NO3	205.074	M-H20-H	186.056	2
186.056	HMDB0032755	Methyl 1-methoxy-1H-indole-3-carboxylate	C11H11NO3	205.074	M-H20-H	186.056	2
186.056	HMDB0011621	Cinnamoylglycine	C11H11NO3	205.074	M-H20-H	186.056	2
186.056	HMDB0004096	5-Methoxyindoleacetate	C11H11NO3	205.074	M-H20-H	186.056	2
195.933	HMDB0251196	Dichloroisocyanuric acid	C3HCl2N3O3	196.939	M-H	195.932	2
200.921	HMDB0246477	4-Iodophenol	C6H5IO	219.939	M-H20-H	200.92	3
100.04	HMDB0257634	3-Nitroso-2-butanone	C4H7NO2	101.048	M-H	100.04	0
100.04	HMDB0248797	3-Azetidinecarboxylic acid	C4H7NO2	101.048	M-H	100.04	0
100.04	HMDB0246969	Azetidine-1-carboxylic acid	C4H7NO2	101.048	M-H	100.04	0
100.04	HMDB0245382	2,3-Butanedione monoxime	C4H7NO2	101.048	M-H	100.04	0
100.04	HMDB0255023	N-(Hydroxymethyl)acrylamide	C4H7NO2	101.048	M-H	100.04	0
100.04	HMDB0304427	N-methyl-beta-alanine	C4H7NO2	101.048	M-H	100.04	0
100.04	HMDB0029387	L-3-Aminodihydro-2(3H)-furanone	C4H7NO2	101.048	M-H	100.04	0
100.04	HMDB0029615	(S)-2-Azetidinecarboxylic acid	C4H7NO2	101.048	M-H	100.04	0
100.04	HMDB0036458	1-Aminocyclopropanecarboxylic acid	C4H7NO2	101.048	M-H	100.04	0
122.061	HMDB0253367	Icofungipen	C7H11NO2	141.079	M-H20-H	122.061	4
122.061	HMDB0246311	4-(Methylamino)phenol	C7H9NO	123.068	M-H	122.061	0
122.061	HMDB0244863	1beta-Methylcarbapenem	C7H9NO	123.068	M-H	122.061	0
122.061	HMDB0255842	O-Anisidine	C7H9NO	123.068	M-H	122.061	0
122.061	HMDB0029300	p-Anisidine	C7H9NO	123.068	M-H	122.061	0
122.061	HMDB0032492	2-Propionylpyrrole	C7H9NO	123.068	M-H	122.061	0
122.061	HMDB0032578	4-Hydroxybenzylamine	C7H9NO	123.068	M-H	122.061	0
122.061	HMDB0040360	2-Acetyl-1-methylpyrrole	C7H9NO	123.068	M-H	122.061	0
122.061	HMDB0030352	Arecaidine	C7H11NO2	141.079	M-H20-H	122.061	4
122.061	HMDB0036058	1-Ethyl-1H-pyrrole-2-carboxaldehyde	C7H9NO	123.068	M-H	122.061	0
122.061	HMDB0029427	L-Hypoglycin A	C7H11NO2	141.079	M-H20-H	122.061	4
122.061	HMDB0014731	Ethosuximide	C7H11NO2	141.079	M-H20-H	122.061	4
126.031	HMDB0245223	2-Methyl-5-nitroimidazole	C4H5N3O2	127.038	M-H	126.031	2
126.031	HMDB0060659	1-Methyl-4-nitroimidazole	C4H5N3O2	127.038	M-H	126.031	2
126.056	HMDB0258069	Amino 6-oxohexanoate	C6H11NO3	145.074	M-H20-H	126.056	3
126.056	HMDB0257836	But-2-en-2-yl 2-aminoethaneperoxoate	C6H11NO3	145.074	M-H20-H	126.056	3
126.056	HMDB0254565	methyl 2-amino-4-oxopentanoate	C6H11NO3	145.074	M-H20-H	126.056	3
126.056	HMDB0253644	Isoguvacine	C6H9NO2	127.063	M-H	126.056	1
126.056	HMDB0252607	4-Aminohex-5-ynoic acid	C6H9NO2	127.063	M-H	126.056	1
126.056	HMDB0094698	N-Propionylalanine	C6H11NO3	145.074	M-H20-H	126.056	3
126.056	HMDB0254639	Methylenecyclopropylglycine	C6H9NO2	127.063	M-H	126.056	1
126.056	HMDB0061156	N-(2-Carboxymethyl)-morpholine	C6H11NO3	145.074	M-H20-H	126.056	3
126.056	HMDB0012130	2,3,4,5-Tetrahydro-2-pyridinecarboxylic acid	C6H9NO2	127.063	M-H	126.056	1
126.056	HMDB0302856	Baikiain	C6H9NO2	127.063	M-H	126.056	1
126.056	HMDB0029426	L-trans-5-Hydroxy-2-piperidinecarboxylic acid	C6H11NO3	145.074	M-H20-H	126.056	3
126.056	HMDB0029434	(??)-4-Methylene-2-pyrrolidinecarboxylic acid	C6H9NO2	127.063	M-H	126.056	1
126.056	HMDB0029425	L-cis-4-(Hydroxymethyl)-2-pyrrolidinecarboxylic acid	C6H11NO3	145.074	M-H20-H	126.056	3
126.056	HMDB0012151	2-Keto-6-aminocaproate	C6H11NO3	145.074	M-H20-H	126.056	3
126.056	HMDB0012131	(S)-5-Amino-3-oxohexanoate	C6H11NO3	145.074	M-H20-H	126.056	3
126.056	HMDB0003681	4-Acetamidobutanoic acid	C6H11NO3	145.074	M-H20-H	126.056	3
126.056	HMDB0303320	L-2-Amino-6-oxohexanoic acid	C6H11NO3	145.074	M-H20-H	126.056	3
126.056	HMDB0001084	1-Piperideine-2-carboxylic acid	C6H9NO2	127.063	M-H	126.056	1
126.056	HMDB0000808	N-Butyrylglycine	C6H11NO3	145.074	M-H20-H	126.056	3
126.056	HMDB0000730	Isobutyrylglycine	C6H11NO3	145.074	M-H20-H	126.056	3
126.056	HMDB0001263	Allysine	C6H11NO3	145.074	M-H20-H	126.056	3
126.056	HMDB0015127	Methyl aminolevulinate	C6H11NO3	145.074	M-H20-H	126.056	3
128.047	HMDB0244988	5-Hydroxy-2-imino-1-methylimidazolidin-4-one	C4H7N3O2	129.054	M-H	128.047	0
130.062	HMDB0255236	N-Propyl-N-nitrosourea	C4H9N3O2	131.069	M-H	130.062	1
130.062	HMDB0248665	Asparaginamide	C4H9N3O2	131.069	M-H	130.062	1
130.062	HMDB0013222	Beta-Guanidinopropionic acid	C4H9N3O2	131.069	M-H	130.062	1
130.062	HMDB0000064	Creatine	C4H9N3O2	131.069	M-H	130.062	1
138.067	HMDB0259734	V-Pyrro/NO	C6H11N3O2	157.085	M-H20-H	138.067	3
138.067	HMDB0258300	(2Z)-2-Morpholin-4-yliminoacetonitrile	C6H9N3O	139.075	M-H	138.067	1
138.067	HMDB0012234	Histidinal	C6H9N3O	139.075	M-H	138.067	1
138.067	HMDB0247327	4-Amino-5-hydroxymethyl-2-methylpyrimidine	C6H9N3O	139.075	M-H	138.067	1
138.092	HMDB0243931	1-Methyl-4-piperidyl acetate	C8H15NO2	157.11	M-H20-H	138.092	4
138.092	HMDB0304552	HBOA trihexose	C8H15NO2	157.11	M-H20-H	138.092	4
138.092	HMDB0244940	2-(Dimethylamino)ethyl methacrylate	C8H15NO2	157.11	M-H20-H	138.092	4
138.092	HMDB0302361	Supinidine	C8H13NO	139.1	M-H	138.092	0
138.092	HMDB0254560	methyl 1-methylpiperidine-3-carboxylate	C8H15NO2	157.11	M-H20-H	138.092	4
138.092	HMDB0304521	tropinone	C8H13NO	139.1	M-H	138.092	0
138.092	HMDB0037871	4,5-Dimethyl-2-(1-methylethyl)oxazole	C8H13NO	139.1	M-H	138.092	0
138.092	HMDB0037818	2-Pentyloxazole	C8H13NO	139.1	M-H	138.092	0
138.092	HMDB0038792	5-Pentyloxazole	C8H13NO	139.1	M-H	138.092	0
138.092	HMDB0029613	9-Azabicyclo[3.3.1]nonan-3-one	C8H13NO	139.1	M-H	138.092	0
138.092	HMDB0037869	4,5-Dimethyl-2-propyloxazole	C8H13NO	139.1	M-H	138.092	0
138.092	HMDB0033433	(S)-Homostachydrine	C8H15NO2	157.11	M-H20-H	138.092	4
138.092	HMDB0037868	2,4-Dimethyl-5-propyloxazole	C8H13NO	139.1	M-H	138.092	0
138.092	HMDB0037870	4,5-Diethyl-2-methyloxazole	C8H13NO	139.1	M-H	138.092	0
138.092	HMDB0037855	4-Butyl-2-methyloxazole	C8H13NO	139.1	M-H	138.092	0
138.092	HMDB0034884	1,2,3,4-Tetrahydro-6-propanoylpyridine	C8H13NO	139.1	M-H	138.092	0
138.092	HMDB0014447	Tranexamic Acid	C8H15NO2	157.11	M-H20-H	138.092	4
140.072	HMDB0253367	Icofungipen	C7H11NO2	141.079	M-H	140.072	1
140.072	HMDB0245297	2-Pivalamidoacetic acid	C7H13NO3	159.09	M-H20-H	140.071	3
140.072	HMDB0242121	(2R,3S)-3-Hydroxy-1,1-dimethylpyrrolidin-1-ium-2-carboxylate	C7H13NO3	159.09	M-H20-H	140.071	3
140.072	HMDB0011757	N-Acetylvaline	C7H13NO3	159.09	M-H20-H	140.071	3
140.072	HMDB0061678	Methyl 5-(hydroxymethyl)pyrrolidine-3-carboxylate	C7H13NO3	159.09	M-H20-H	140.071	3
140.072	HMDB0029230	4-Hydroxystachydrine	C7H13NO3	159.09	M-H20-H	140.071	3
140.072	HMDB0029412	Betonicine	C7H13NO3	159.09	M-H20-H	140.071	3
140.072	HMDB0038593	Calystegin A3	C7H13NO3	159.09	M-H20-H	140.071	3
140.072	HMDB0030352	Arecaidine	C7H11NO2	141.079	M-H	140.072	1
140.072	HMDB0029427	L-Hypoglycin A	C7H11NO2	141.079	M-H	140.072	1
140.072	HMDB0031345	Calystegine A6	C7H13NO3	159.09	M-H20-H	140.071	3
140.072	HMDB0038625	Medicanine	C7H13NO3	159.09	M-H20-H	140.071	3
140.072	HMDB0029409	Turicine	C7H13NO3	159.09	M-H20-H	140.071	3
140.072	HMDB0036384	Calystegine A7	C7H13NO3	159.09	M-H20-H	140.071	3
140.072	HMDB0012175	5-Acetamidovalerate	C7H13NO3	159.09	M-H20-H	140.071	3
140.072	HMDB0012154	3-Dehydrocarnitine	C7H13NO3	159.09	M-H20-H	140.071	3
140.072	HMDB0000927	Valerylglycine	C7H13NO3	159.09	M-H20-H	140.071	3
140.072	HMDB0000678	Isovalerylglycine	C7H13NO3	159.09	M-H20-H	140.071	3
140.072	HMDB0000339	2-Methylbutyrylglycine	C7H13NO3	159.09	M-H20-H	140.071	3
140.072	HMDB0014731	Ethosuximide	C7H11NO2	141.079	M-H	140.072	1
149.072	HMDB0260370	N'-Benzyl-N-hydroxymethanimidamide	C8H10N2O	150.079	M-H	149.072	0
149.072	HMDB0259943	xymedon	C8H12N2O2	168.09	M-H20-H	149.071	3
149.072	HMDB0255224	N-phenylacetohydrazide	C8H10N2O	150.079	M-H	149.072	0
149.072	HMDB0254625	N-Methyl-n-benzylnitrosamine	C8H10N2O	150.079	M-H	149.072	0
149.072	HMDB0246610	4,5-Dimethoxybenzene-1,2-diamine	C8H12N2O2	168.09	M-H20-H	149.071	3
149.072	HMDB0062696	Pyridoxaminium(1+)	C8H13N2O2	169.097	M-H20-H	149.071	3
149.072	HMDB0243811	1-Acetyl-2-phenylhydrazine	C8H10N2O	150.079	M-H	149.072	0
149.072	HMDB0255256	N,N-Dimethyl-4-nitrosoaniline	C8H10N2O	150.079	M-H	149.072	0
149.072	HMDB0013704	6-Methylnicotinamide	C8H10N2O	150.079	M-H	149.072	0
149.072	HMDB0029410	2-Acetyl-3-ethylpyrazine	C8H10N2O	150.079	M-H	149.072	0
149.072	HMDB0038513	7,8-Dihydro-3-methylpyrrolo[1,2-a]pyrimidin-2(6H)-one	C8H10N2O	150.079	M-H	149.072	0
149.072	HMDB0039998	2-Acetyl-3,6-dimethylpyrazine	C8H10N2O	150.079	M-H	149.072	0
149.072	HMDB0039999	2-Acetyl-3,5-dimethylpyrazine	C8H10N2O	150.079	M-H	149.072	0
149.072	HMDB0303321	L,L-Cyclo(prolylalanyl)	C8H12N2O2	168.09	M-H20-H	149.071	3
149.072	HMDB0244241	Hexamethylene diisocyanate	C8H12N2O2	168.09	M-H20-H	149.071	3
149.072	HMDB0001431	Pyridoxamine	C8H12N2O2	168.09	M-H20-H	149.071	3
154.062	HMDB0034267	L-2-Amino-3-(1-pyrazolyl)propanoic acid	C6H9N3O2	155.069	M-H	154.062	1
154.062	HMDB0250763	D-Histidine	C6H9N3O2	155.069	M-H	154.062	1
154.062	HMDB0004225	2-Oxoarginine	C6H11N3O3	173.08	M-H20-H	154.062	3
154.062	HMDB0000177	L-Histidine	C6H9N3O2	155.069	M-H	154.062	1
165.103	HMDB0258084	Allyl-isopropyl-acetylharnstoff	C9H16N2O2	184.121	M-H20-H	165.103	2
165.103	HMDB0245339	2,2,3,3-Tetramethylcyclopropanecarbonylurea	C9H16N2O2	184.121	M-H20-H	165.103	2
165.103	HMDB0243893	1-Hydroxy-2,2,5,5-tetramethyl-2,5-dihydro-1h-pyrrole-3-carboxamide	C9H16N2O2	184.121	M-H20-H	165.103	2
165.103	HMDB0248536	Apronal	C9H16N2O2	184.121	M-H20-H	165.103	2
165.103	HMDB0061384	N-(3-acetamidopropyl)pyrrolidin-2-one	C9H16N2O2	184.121	M-H20-H	165.103	2
165.103	HMDB0029742	3-Isopropyl-2-methoxy-5-methylpyrazine	C9H14N2O	166.111	M-H	165.103	1
165.103	HMDB0032933	2-Methoxy-3-(1-methylpropyl)pyrazine	C9H14N2O	166.111	M-H	165.103	1
165.103	HMDB0031860	2-Methoxy-3-(2-methylpropyl)pyrazine	C9H14N2O	166.111	M-H	165.103	1
166.087	HMDB0340288	(2S,6S)-6-(2-oxopropyl)piperidine-2-carboxylic acid	C9H15NO3	185.105	M-H20-H	166.087	2
166.087	HMDB0259535	2-Methyldopamine	C9H13NO2	167.095	M-H	166.087	2
166.087	HMDB0253925	l-Tyrosinol	C9H13NO2	167.095	M-H	166.087	2
166.087	HMDB0249968	4-[2-(Methoxyamino)ethyl]phenol	C9H13NO2	167.095	M-H	166.087	2
166.087	HMDB0246272	3h-Phenylalanine	C9H13NO2	167.095	M-H	166.087	2
166.087	HMDB0246263	3h-Adrenaline	C9H15NO3	185.105	M-H20-H	166.087	2
166.087	HMDB0245769	3-(2-Amino-1-hydroxypropyl)phenol	C9H13NO2	167.095	M-H	166.087	2
166.087	HMDB0244071	1,2-Diethyl-3-hydroxypyridin-4-one	C9H13NO2	167.095	M-H	166.087	2
166.087	HMDB0243504	(-)-4-Hydroxynorephedrin	C9H13NO2	167.095	M-H	166.087	2
166.087	HMDB0094730	4-Hepteneoylglycine	C9H15NO3	185.105	M-H20-H	166.087	2
166.087	HMDB0094729	3-Hepteneoylglycine	C9H15NO3	185.105	M-H20-H	166.087	2
166.087	HMDB0094731	5-Hepteneoylglycine	C9H15NO3	185.105	M-H20-H	166.087	2
166.087	HMDB0094728	2-Hepteneoylglycine	C9H15NO3	185.105	M-H20-H	166.087	2
166.087	HMDB0062266	1-(3-Pyridinyl)-1,4-butanediol	C9H13NO2	167.095	M-H	166.087	2
166.087	HMDB0248435	Anhydroecgonine	C9H13NO2	167.095	M-H	166.087	2
166.087	HMDB0245995	8-Azaspiro[4.5]decane-7,9-dione	C9H13NO2	167.095	M-H	166.087	2
166.087	HMDB0062811	D-synephrine	C9H13NO2	167.095	M-H	166.087	2
166.087	HMDB0251522	dl-Mesatone	C9H13NO2	167.095	M-H	166.087	2
166.087	HMDB0251507	DL-2,5-Dihydrophenylalanine	C9H13NO2	167.095	M-H	166.087	2
166.087	HMDB0060807	a-Methyldopamine	C9H13NO2	167.095	M-H	166.087	2
166.087	HMDB0060592	4-Hydroxynorephedrine	C9H13NO2	167.095	M-H	166.087	2
166.087	HMDB0032020	Epinine	C9H13NO2	167.095	M-H	166.087	2
166.087	HMDB0039837	2-(2-Furanyl)-3-piperidinol	C9H13NO2	167.095	M-H	166.087	2
166.087	HMDB0038869	Norpandamarilactonine A	C9H13NO2	167.095	M-H	166.087	2
166.087	HMDB0012162	4-Methoxytyramine	C9H13NO2	167.095	M-H	166.087	2
166.087	HMDB0006548	Ecgonine	C9H15NO3	185.105	M-H20-H	166.087	2
166.087	HMDB0006348	Pseudoecgonine	C9H15NO3	185.105	M-H20-H	166.087	2
166.087	HMDB0004826	p-Synephrine	C9H13NO2	167.095	M-H	166.087	2
166.087	HMDB0000022	3-Methoxytyramine	C9H13NO2	167.095	M-H	166.087	2
166.087	HMDB0015165	Ethinamate	C9H13NO2	167.095	M-H	166.087	2
166.087	HMDB0014748	Metaraminol	C9H13NO2	167.095	M-H	166.087	2
166.087	HMDB0002182	Phenylephrine	C9H13NO2	167.095	M-H	166.087	2
167.046	HMDB0257684	2-Amino-2-(5-methyl-3-oxo-1,2-oxazol-4-yl)propanoic Acid	C7H10N2O4	186.064	M-H20-H	167.046	3
167.046	HMDB0248356	alpha-AMINO-3-HYDROXY-5-METHYL-4-ISOXAZOLEPROPIONIC ACID	C7H10N2O4	186.064	M-H20-H	167.046	3
167.046	HMDB0251017	Dephostatin	C7H8N2O3	168.053	M-H	167.046	1
167.046	HMDB0061890	Pyroglutamylglycine	C7H10N2O4	186.064	M-H20-H	167.046	3
167.046	HMDB0059778	2-Pyrroloylglycine	C7H8N2O3	168.053	M-H	167.046	1
167.046	HMDB0013159	2,3-Diaminosalicylic acid	C7H8N2O3	168.053	M-H	167.046	1
168.041	HMDB0246690	1-(2-Hydroxyethyl)-2-hydroxymethyl-5-nitroimidazole	C6H9N3O4	187.059	M-H20-H	168.041	2
168.041	HMDB0244560	Desmethylmisonidazole	C6H9N3O4	187.059	M-H20-H	168.041	2
168.041	HMDB0243779	1-(2-Hydroxyethyl-2-hydroxymethyl)-5-nitro-imidazole	C6H9N3O4	187.059	M-H20-H	168.041	2
170.094	HMDB0000679	Homocitrulline	C7H15N3O3	189.111	M-H20-H	170.093	3
173.072	HMDB0251349	Dihydroxytryptamine	C10H12N2O2	192.09	M-H20-H	173.071	3
173.072	HMDB0250484	Cotinine-N-oxide	C10H12N2O2	192.09	M-H20-H	173.071	3
173.072	HMDB0249213	2,3,5,6-Tetramethyl-1H,7H-pyrazolo[1,2-a]pyrazole-1,7-dione	C10H12N2O2	192.09	M-H20-H	173.071	3
173.072	HMDB0243983	1-Oxo-2,3-dihydro-1H-indene-4-carboximidamide	C10H10N2O	174.079	M-H	173.072	0
173.072	HMDB0303989	(E)-indol-3-ylacetaldoxime	C10H10N2O	174.079	M-H	173.072	0
173.072	HMDB0304504	trans-3'-hydroxycotinine	C10H12N2O2	192.09	M-H20-H	173.071	3
173.072	HMDB0245883	3-Hydroxy-11-norcytisine	C10H12N2O2	192.09	M-H20-H	173.071	3
173.072	HMDB0251697	Edaravone	C10H10N2O	174.079	M-H	173.072	0
173.072	HMDB0029739	Indole-3-acetamide	C10H10N2O	174.079	M-H	173.072	0
173.072	HMDB0006240	Demethylated antipyrine	C10H10N2O	174.079	M-H	173.072	0
173.072	HMDB0001427	5'-Hydroxycotinine	C10H12N2O2	192.09	M-H20-H	173.071	3
173.072	HMDB0001411	Cotinine N-oxide	C10H12N2O2	192.09	M-H20-H	173.071	3
173.072	HMDB0001390	Hydroxycotinine	C10H12N2O2	192.09	M-H20-H	173.071	3
173.072	HMDB0001324	N'-Hydroxymethylnorcotinine	C10H12N2O2	192.09	M-H20-H	173.071	3
173.072	HMDB0001004	Oxoamide	C10H12N2O2	192.09	M-H20-H	173.071	3
174.056	HMDB0255233	N-Phenylsuccinimide	C10H9NO2	175.063	M-H	174.056	1
174.056	HMDB0255085	n-benzoyl-d-alanine	C10H11NO3	193.074	M-H20-H	174.056	2
174.056	HMDB0247449	8-Methoxyquinolin-2(1H)-one	C10H9NO2	175.063	M-H	174.056	1
174.056	HMDB0246742	5-Acetoxyindole	C10H9NO2	175.063	M-H	174.056	1
174.056	HMDB0245921	2(1H)-Quinolinone, 3-methoxy-	C10H9NO2	175.063	M-H	174.056	1
174.056	HMDB0245783	2H-1-Benzopyran-2-one, aminomethyl-	C10H9NO2	175.063	M-H	174.056	1
174.056	HMDB0247976	Actarit	C10H11NO3	193.074	M-H20-H	174.056	2
174.056	HMDB0304393	indole-3-glycol aldehyde	C10H9NO2	175.063	M-H	174.056	1
174.056	HMDB0245796	3-Acetoxyindole	C10H9NO2	175.063	M-H	174.056	1
174.056	HMDB0255143	N-Formyl-dl-phenylalanine	C10H11NO3	193.074	M-H20-H	174.056	2
174.056	HMDB0240317	N-Formylphenylalanine	C10H11NO3	193.074	M-H20-H	174.056	2
174.056	HMDB0060758	4-Anilino-4-oxobutanoic acid	C10H11NO3	193.074	M-H20-H	174.056	2
174.056	HMDB0013292	p-Methylhippuric acid	C10H11NO3	193.074	M-H20-H	174.056	2
174.056	HMDB0013245	m-Methylhippuric acid	C10H11NO3	193.074	M-H20-H	174.056	2
174.056	HMDB0032388	Methyl n-acetylanthranilate	C10H11NO3	193.074	M-H20-H	174.056	2
174.056	HMDB0303030	Gentianine	C10H9NO2	175.063	M-H	174.056	1
174.056	HMDB0038628	Hydroxymethyl indol-3-yl ketone	C10H9NO2	175.063	M-H	174.056	1
174.056	HMDB0034250	Betamipron	C10H11NO3	193.074	M-H20-H	174.056	2
174.056	HMDB0247230	7-Amino-4-methylcoumarin	C10H9NO2	175.063	M-H	174.056	1
174.056	HMDB0040972	1-Methoxy-1H-indole-3-carboxaldehyde	C10H9NO2	175.063	M-H	174.056	1
174.056	HMDB0060389	4-Hydroxy-5-phenyltetrahydro-1,3-oxazin-2-one	C10H11NO3	193.074	M-H20-H	174.056	2
174.056	HMDB0060366	3-Carbamoyl-2-phenylpropionaldehyde	C10H11NO3	193.074	M-H20-H	174.056	2
174.056	HMDB0253468	INDOLE-2-ACETIC ACID	C10H9NO2	175.063	M-H	174.056	1
174.056	HMDB0011723	2-Methylhippuric acid	C10H11NO3	193.074	M-H20-H	174.056	2
174.056	HMDB0004073	5-Hydroxyindoleacetaldehyde	C10H9NO2	175.063	M-H	174.056	1
174.056	HMDB0000859	Methyl hippurate	C10H11NO3	193.074	M-H20-H	174.056	2
174.056	HMDB0000821	Phenylacetylglycine	C10H11NO3	193.074	M-H20-H	174.056	2
174.056	HMDB0000197	Indoleacetic acid	C10H9NO2	175.063	M-H	174.056	1
179.083	HMDB0260418	Pyridin-3-ylmethyl N,N-dimethylcarbamate	C9H12N2O2	180.09	M-H	179.083	1
179.083	HMDB0260342	Amino (2S)-2-amino-3-phenylpropanoate	C9H12N2O2	180.09	M-H	179.083	1
179.083	HMDB0245791	3-Anilinoalanine	C9H12N2O2	180.09	M-H	179.083	1
179.083	HMDB0243625	(6-Amino-3,4-dihydro-2H-1,4-benzoxazin-3-yl)methanol	C9H12N2O2	180.09	M-H	179.083	1
179.083	HMDB0060281	3-Hydroxykynurenamine	C9H12N2O2	180.09	M-H	179.083	1
179.083	HMDB0013319	Tyrosinamide	C9H12N2O2	180.09	M-H	179.083	1
179.083	HMDB0032565	(4-Ethoxyphenyl)urea	C9H12N2O2	180.09	M-H	179.083	1
179.083	HMDB0030397	L-2-Amino-3-(4-aminophenyl)propanoic acid	C9H12N2O2	180.09	M-H	179.083	1
179.083	HMDB0041109	(S)-3-Ethylidenehexahydropyrrolo[1,2-a]pyrazine-1,4-dione	C9H12N2O2	180.09	M-H	179.083	1
179.083	HMDB0004076	5-Hydroxykynurenamine	C9H12N2O2	180.09	M-H	179.083	1
179.083	HMDB0014685	Pyridostigmine	C9H13N2O2	181.098	M-H	179.083	4
179.083	HMDB0014606	Metharbital	C9H14N2O3	198.1	M-H20-H	179.082	3
180.078	HMDB0245773	3-(2-Hydroxyethyl)histidine	C8H13N3O3	199.096	M-H20-H	180.077	3
180.078	HMDB0060477	gamma-Glutamyl-beta-aminopropiononitrile	C8H13N3O3	199.096	M-H20-H	180.077	3
181.062	HMDB0253728	(3S,8As)-7-hydroxy-3-(hydroxymethyl)-2,3,6,7,8,8a-hexahydropyrrolo[1,2-a]pyrazine-1,4-dione	C8H12N2O4	200.08	M-H20-H	181.061	2
181.062	HMDB0247200	1-(2-Hydroxyethoxy)methyl-5-methyluracil	C8H12N2O4	200.08	M-H20-H	181.061	2
181.062	HMDB0246019	3,4-Dephostatin, Ethyl-	C8H10N2O3	182.069	M-H	181.062	1
182.057	HMDB0250531	Creatinine lactate	C7H11N3O4	201.075	M-H20-H	182.057	2
182.057	HMDB0254755	Misonidazole	C7H11N3O4	201.075	M-H20-H	182.057	2
183.114	HMDB0258084	Allyl-isopropyl-acetylharnstoff	C9H16N2O2	184.121	M-H	183.114	1
183.114	HMDB0245339	2,2,3,3-Tetramethylcyclopropanecarbonylurea	C9H16N2O2	184.121	M-H	183.114	1
183.114	HMDB0243893	1-Hydroxy-2,2,5,5-tetramethyl-2,5-dihydro-1h-pyrrole-3-carboxamide	C9H16N2O2	184.121	M-H	183.114	1
183.114	HMDB0242186	n2-Acetyl,n6-methyllysine	C9H18N2O3	202.132	M-H20-H	183.113	2
183.114	HMDB0028922	Leucylalanine	C9H18N2O3	202.132	M-H20-H	183.113	2
183.114	HMDB0028691	Alanylleucine	C9H18N2O3	202.132	M-H20-H	183.113	2
183.114	HMDB0028690	Alanylisoleucine	C9H18N2O3	202.132	M-H20-H	183.113	2
183.114	HMDB0094713	N-Acetylisoputreanine	C9H18N2O3	202.132	M-H20-H	183.113	2
183.114	HMDB0248536	Apronal	C9H16N2O2	184.121	M-H	183.114	1
183.114	HMDB0061384	N-(3-acetamidopropyl)pyrrolidin-2-one	C9H16N2O2	184.121	M-H	183.114	1
183.114	HMDB0304783	Leucyl-Alanine	C9H18N2O3	202.132	M-H20-H	183.113	2
183.114	HMDB0028900	Isoleucyl-Alanine	C9H18N2O3	202.132	M-H20-H	183.113	2
183.114	HMDB0251509	DL-Alanyl-DL-leucine	C9H18N2O3	202.132	M-H20-H	183.113	2
184.109	HMDB0028951	Lysylglycine	C8H17N3O3	203.127	M-H20-H	184.109	2
184.109	HMDB0304784	Lysyl-Glycine	C8H17N3O3	203.127	M-H20-H	184.109	2
184.109	HMDB0028846	Glycyl-Lysine	C8H17N3O3	203.127	M-H20-H	184.109	2
185.072	HMDB0246269	3h-Indole-3-propanoic acid,a-amino-	C11H12N2O2	204.09	M-H20-H	185.071	2
185.072	HMDB0244282	4'-(Imidazol-1-yl)acetophenone	C11H10N2O	186.079	M-H	185.072	1
185.072	HMDB0243803	1-Naphthylurea	C11H10N2O	186.079	M-H	185.072	1
185.072	HMDB0253375	Idazoxan	C11H12N2O2	204.09	M-H20-H	185.071	2
185.072	HMDB0245038	1H-Imidazole, 2-(2-benzofuranyl)-4,5-dihydro-	C11H10N2O	186.079	M-H	185.072	1
185.072	HMDB0060967	S-nirvanol	C11H12N2O2	204.09	M-H20-H	185.071	2
185.072	HMDB0060878	4-Hydroxyantipyrine	C11H12N2O2	204.09	M-H20-H	185.071	2
185.072	HMDB0060533	Nirvanol	C11H12N2O2	204.09	M-H20-H	185.071	2
185.072	HMDB0013840	3-Hydroxymethylantipyrine	C11H12N2O2	204.09	M-H20-H	185.071	2
185.072	HMDB0013609	D-Tryptophan	C11H12N2O2	204.09	M-H20-H	185.071	2
185.072	HMDB0303405	4-Methoxy-1H-indole-3-acetonitrile	C11H10N2O	186.079	M-H	185.072	1
185.072	HMDB0040973	1-Methoxy-1H-indole-3-acetonitrile	C11H10N2O	186.079	M-H	185.072	1
185.072	HMDB0030396	(??)-Tryptophan	C11H12N2O2	204.09	M-H20-H	185.071	2
185.072	HMDB0014892	Ethotoin	C11H12N2O2	204.09	M-H20-H	185.071	2
185.072	HMDB0000929	L-Tryptophan	C11H12N2O2	204.09	M-H20-H	185.071	2
188.072	HMDB0259050	THURFYL NICOTINATE	C11H13NO3	207.09	M-H20-H	188.071	2
188.072	HMDB0246035	3,4-Dimethylhippuric acid	C11H13NO3	207.09	M-H20-H	188.071	2
188.072	HMDB0245217	2-Methyl-2-phenylsuccinimide	C11H11NO2	189.079	M-H	188.072	1
188.072	HMDB0255056	N-Acetyl-DL-phenylalanine	C11H13NO3	207.09	M-H20-H	188.071	2
188.072	HMDB0254656	Methylone	C11H13NO3	207.09	M-H20-H	188.071	2
188.072	HMDB0061682	2-Acetamido-4-methylphenyl acetate	C11H13NO3	207.09	M-H20-H	188.071	2
188.072	HMDB0060608	N-isopropylterephthalamic acid	C11H13NO3	207.09	M-H20-H	188.071	2
188.072	HMDB0029738	Indole-3-methyl acetate	C11H11NO2	189.079	M-H	188.072	1
188.072	HMDB0002042	3-Phenylpropionylglycine	C11H13NO3	207.09	M-H20-H	188.071	2
188.072	HMDB0000860	Phenylpropionylglycine	C11H13NO3	207.09	M-H20-H	188.071	2
188.072	HMDB0000512	N-Acetyl-L-phenylalanine	C11H13NO3	207.09	M-H20-H	188.071	2
188.072	HMDB0002302	Indole-3-propionic acid	C11H11NO2	189.079	M-H	188.072	1
188.072	HMDB0014970	Phensuximide	C11H11NO2	189.079	M-H	188.072	1
189.067	HMDB0245454	2,4-Dimethoxyquinazoline	C10H10N2O2	190.074	M-H	189.067	1
189.067	HMDB0248157	Allobarbital	C10H12N2O3	208.085	M-H20-H	189.066	2
189.067	HMDB0060757	4-Aminobenzoyl-(beta)-alanine	C10H12N2O3	208.085	M-H20-H	189.066	2
189.067	HMDB0250769	D-Kynurenine	C10H12N2O3	208.085	M-H20-H	189.066	2
189.067	HMDB0031173	6-Hydroxy-1H-indole-3-acetamide	C10H10N2O2	190.074	M-H	189.067	1
189.067	HMDB0012948	Formyl-5-hydroxykynurenamine	C10H12N2O3	208.085	M-H20-H	189.066	2
189.067	HMDB0000684	L-Kynurenine	C10H12N2O3	208.085	M-H20-H	189.066	2
195.114	HMDB0258846	Tert-butyl N-[2-(prop-2-enamido)ethyl]carbamate	C10H18N2O3	214.132	M-H20-H	195.113	2
195.114	HMDB0252174	Fasoracetam	C10H16N2O2	196.121	M-H	195.114	1
195.114	HMDB0244878	7-(1-Imidazolyl)heptanoic acid	C10H16N2O2	196.121	M-H	195.114	1
195.114	HMDB0240493	Cyclo(L-prolyl-L-valyl)	C10H16N2O2	196.121	M-H	195.114	1
195.114	HMDB0029135	Valylproline	C10H18N2O3	214.132	M-H20-H	195.113	2
195.114	HMDB0029030	Prolyl-Valine	C10H18N2O3	214.132	M-H20-H	195.113	2
195.114	HMDB0040551	L-alpha-Amino-1H-pyrrole-1-hexanoic acid	C10H16N2O2	196.121	M-H	195.114	1
195.114	HMDB0029741	2-Isopropyl-3,5-dimethoxy-6-methylpyrazine	C10H16N2O2	196.121	M-H	195.114	1
195.114	HMDB0003581	Dethiobiotin	C10H18N2O3	214.132	M-H20-H	195.113	2
208.109	HMDB0260419	N-Hydroxy-N'-(4-hydroxy-4-pyridin-3-ylbutyl)methanimidamide	C10H15N3O2	209.116	M-H	208.109	0
208.109	HMDB0257976	4-(Nitrosomethylamino)-1-pyridin-3-ylbutan-1-ol	C10H15N3O2	209.116	M-H	208.109	0
208.109	HMDB0247003	4-(Methylnitrosoamino)-4-(3-pyridyl)-1-butanol	C10H15N3O2	209.116	M-H	208.109	0
208.109	HMDB0041809	4-(Methylnitrosamino)-1-(3-pyridyl)-1-butanol	C10H15N3O2	209.116	M-H	208.109	0
208.109	HMDB0254999	N-(3-Aminopropyl)-4-methyl-2-nitrobenzenamine	C10H15N3O2	209.116	M-H	208.109	0
222.125	HMDB0242228	((2R,3S)-3-Amino-2-hydroxy-2-(1H-imidazol-4-ylmethyl)-5-methyl)-5-methylhexanoic Acid	C11H19N3O3	241.143	M-H20-H	222.124	2
150.056	HMDB0255227	N-Phenylglycine	C8H9NO2	151.063	M-H	150.056	1
150.056	HMDB0254370	4-Methyl-1,4-dihydropyridine-3,5-dicarbaldehyde	C8H9NO2	151.063	M-H	150.056	1
150.056	HMDB0246358	4-Aminophenylacetic acid	C8H9NO2	151.063	M-H	150.056	1
150.056	HMDB0246044	3,4,5,6-Tetrahydrophthalimide	C8H9NO2	151.063	M-H	150.056	1
150.056	HMDB0245121	2-Ethylnitrobenzene	C8H9NO2	151.063	M-H	150.056	1
150.056	HMDB0245795	Metacetamol	C8H9NO2	151.063	M-H	150.056	1
150.056	HMDB0304004	(Z)-[(4-hydroxyphenyl)acetaldehyde oxime]	C8H9NO2	151.063	M-H	150.056	1
150.056	HMDB0303870	1-nitro-2-phenylethane	C8H9NO2	151.063	M-H	150.056	1
150.056	HMDB0061919	2'-Hydroxyacetanilide	C8H9NO2	151.063	M-H	150.056	1
150.056	HMDB0246300	4-(Aminomethyl)benzoic acid	C8H9NO2	151.063	M-H	150.056	1
150.056	HMDB0060680	2-Amino-3-methylbenzoate	C8H9NO2	151.063	M-H	150.056	1
150.056	HMDB0012992	Leukoaminochrome	C8H9NO2	151.063	M-H	150.056	1
150.056	HMDB0033903	3alpha,4,7,7alpha-Tetrahydro-1H-isoindole-1,3(2H)-dione	C8H9NO2	151.063	M-H	150.056	1
150.056	HMDB0032609	2-(Methylamino)benzoic acid	C8H9NO2	151.063	M-H	150.056	1
150.056	HMDB0059846	Ethyl nicotinate	C8H9NO2	151.063	M-H	150.056	1
150.056	HMDB0029703	Methyl 2-aminobenzoate	C8H9NO2	151.063	M-H	150.056	1
150.056	HMDB0035178	6-Acetyl-2,3-dihydro-2-(hydroxymethyl)-4(1H)-pyridinone	C8H11NO3	169.074	M-H20-H	150.056	3
150.056	HMDB0012219	Dopamine quinone	C8H9NO2	151.063	M-H	150.056	1
150.056	HMDB0004817	5-Hydroxydopamine	C8H11NO3	169.074	M-H20-H	150.056	3
150.056	HMDB0002210	2-Phenylglycine	C8H9NO2	151.063	M-H	150.056	1
150.056	HMDB0001537	6-Hydroxydopamine	C8H11NO3	169.074	M-H20-H	150.056	3
150.056	HMDB0245919	3-Methoxybenzamide	C8H9NO2	151.063	M-H	150.056	1
150.056	HMDB0000216	Norepinephrine	C8H11NO3	169.074	M-H20-H	150.056	3
150.056	HMDB0001859	Acetaminophen	C8H9NO2	151.063	M-H	150.056	1
150.056	HMDB0000239	Pyridoxine	C8H11NO3	169.074	M-H20-H	150.056	3
156.078	HMDB0259734	V-Pyrro/NO	C6H11N3O2	157.085	M-H	156.078	1
156.078	HMDB0257951	Carbamoyl (2R)-2,5-diaminopentanoate	C6H13N3O3	175.096	M-H20-H	156.077	3
156.078	HMDB0250742	D-Citrulline	C6H13N3O3	175.096	M-H20-H	156.077	3
156.078	HMDB0003148	Argininic acid	C6H13N3O3	175.096	M-H20-H	156.077	3
156.078	HMDB0000904	Citrulline	C6H13N3O3	175.096	M-H20-H	156.077	3
184.072	HMDB0028724	Asparaginylalanine	C7H13N3O4	203.091	M-H20-H	184.072	2
184.072	HMDB0028682	Alanylasparagine	C7H13N3O4	203.091	M-H20-H	184.072	2
184.072	HMDB0028797	Glutaminylglycine	C7H13N3O4	203.091	M-H20-H	184.072	2
184.072	HMDB0258202	Secnidazole	C7H11N3O3	185.08	M-H	184.073	1
184.072	HMDB0028855	Glycyl-Gamma-glutamate	C7H13N3O4	203.091	M-H20-H	184.072	2
184.072	HMDB0028839	Glycyl-Glutamine	C7H13N3O4	203.091	M-H20-H	184.072	2
184.072	HMDB0034912	(S)-N-(4,5-Dihydro-1-methyl-4-oxo-1H-imidazol-2-yl)alanine	C7H11N3O3	185.08	M-H	184.073	1
186.125	HMDB0255299	n6-iminoethyl-l-lysine	C8H17N3O2	187.132	M-H	186.125	1
186.125	HMDB0253432	(2S)-6-Amino-2-(2-iminoethylamino)hexanoic Acid	C8H17N3O2	187.132	M-H	186.125	1
186.125	HMDB0249982	N6-Ethanimidoyl-D-lysine	C8H17N3O2	187.132	M-H	186.125	1
196.109	HMDB0029422	L-Histidine trimethylbetaine	C9H15N3O2	197.116	M-H	196.109	0
168.114	HMDB0255299	n6-iminoethyl-l-lysine	C8H17N3O2	187.132	M-H20-H	168.114	2
168.114	HMDB0253432	(2S)-6-Amino-2-(2-iminoethylamino)hexanoic Acid	C8H17N3O2	187.132	M-H20-H	168.114	2
168.114	HMDB0249982	N6-Ethanimidoyl-D-lysine	C8H17N3O2	187.132	M-H20-H	168.114	2

## Sheet: LESA-MS2
Note: mapped ubiquitous metabolites that were identified with LESA-MS/MS were highlighted in green. The list shows all mapped metabolites.
Mapped in	Name	Formula
Arginine and Proline Metabolism	1-pyrroline-2-carboxylate	C5H7NO2
	L-1-Pyrroline-3-hydroxy-5-carboxylate	C5H6NO3
	L-4-hydroxyglutamic semialdehyde	C5H9NO4
	Ornithine	C5H13N2O2
	L-citrulline	C6H13N3O3
	L-proline	C5H9NO2
Histidine metabolism	4-Imidazolone-5-propanoate	C6H8N2O3
	imidazole-4-acetaldehyde	C5H6N2O
	L-histidine	C6H9N3O2
	Urocanate	C6H5N2O2
Tryptophan metabolism	L-tryptophan	C11H12N2O2
	anthranilate	C7H7NO2
	(5-hydroxyindol-3-yl)acetaldehyde	C10H9NO2
	2-aminomuconate 6-semialdehyde(1-)	C6H7NO3
	3-Hydroxykynurenamine	C9H12N2O2
	4,6-Dihydroxyquinoline	C9H7NO2
	5-Hydroxykynurenamine	C9H13N2O2
	5-hydroxytryptophol	C10H11NO2
	5-Methoxyindoleacetate	C11H11NO3
	5-methoxytryptophol	C11H13NO2
	Formyl-5-hydroxykynurenamine	C10H13N2O3
	indol-3-ylacetaldehyde	C10H9NO
	indole-3-acetate	C10H8NO2
	L-kynurenine	C10H12N2O3
	Picolinic acid	C6H4NO2
Tyrosine metabolism	1,2-dehydrosalsolinol	C10H11NO2
	3-Methoxytyramine	C9H13NO2
	L-tyrosine	C9H11NO3
	Norepinephrine	C8H12NO3
	dopamine o-quinone	C8H10NO2
